# Supplementary material for: Rational design of DNA nanostructures for single molecule biosensing
Source: Nat Commun. 2020 Sep 1;11:4384. doi: 10.1038/s41467-020-18132-1 (PMC7463249; doi:10.1038/s41467-020-18132-1)
Supplement: Supplementary file 4 — Source Data [file 41467_2020_18132_MOESM4_ESM.xlsx]

## Sheet: Figure 1
Concentric square scatter plot
	ConC		ConB		ConA
	peakamplitude(nA)	dwelltime(ms)	dwelltime(ms)	peakamplitude(nA)	dwelltime(ms)	peakamplitude(nA)
	0.10639	0.41	0.186	0.09346	0.12	0.14156
	0.11277	0.32	0.226	0.10023	0.12	0.12634
	0.12663	0.67	0.242	0.10738	0.19	0.14034
	0.05936	0.54	0.246	0.10693	0.19	0.2093
	0.09067	0.21	0.196	0.0832	0.21	0.13812
	0.07619	0.51	0.192	0.1039	0.18	0.12523
	0.10354	0.62	0.282	0.10831	0.16	0.14413
	0.05951	0.27	0.344	0.08313	0.14	0.13784
	0.06449	0.47	0.2	0.12635	0.13	0.10548
	0.10906	0.3	0.37	0.1092	0.14	0.11907
	0.05877	0.18	0.248	0.11386	0.15	0.11176
	0.08686	0.24	0.182	0.11058	0.11	0.11634
	0.07496	0.41	0.276	0.10464	0.08	0.12985
	0.10022	0.34	0.152	0.08335	0.1	0.12123
	0.08094	0.34	0.232	0.09492	0.19	0.13886
	0.08503	0.18	0.162	0.08904	0.09	0.08658
	0.11868	0.32	0.23	0.0868	0.1	0.11404
	0.11363	0.38	0.168	0.11053	0.18	0.18063
	0.10542	0.52	0.34	0.09456	0.1	0.11281
	0.0877	0.52	0.156	0.09841	0.16	0.11792
	0.06268	0.6	0.138	0.09482	0.13	0.10375
	0.09156	0.46	0.216	0.10677	0.1	0.25235
	0.06925	0.3	0.294	0.10445	0.12	0.26449
	0.07479	0.19	0.154	0.1192	0.13	0.13999
	0.09408	0.27	0.162	0.09503	0.15	0.201
	0.09239	0.24	0.162	0.11595	0.16	0.11156
	0.09832	0.46	0.212	0.11883	0.18	0.12291
	0.06464	0.23	0.21	0.09498	0.15	0.12851
	0.07662	0.26	0.202	0.1312	0.21	0.20286
	0.0596	0.67	0.214	0.10142	0.15	0.15617
	0.10784	0.48	0.25	0.10922	0.14	0.13309
	0.10688	0.21	0.25	0.08332	0.11	0.10377
	0.0807	0.17	0.258	0.11639	0.18	0.13002
	0.07066	0.59	0.224	0.08856	0.19	0.12865
	0.11264	0.3	0.292	0.09334	0.17	0.18961
	0.11304	0.56	0.182	0.08415	0.21	0.1555
	0.05876	0.33	0.224	0.11608	0.17	0.09716
	0.09701	0.27	0.234	0.11689	0.16	0.12509
	0.10012	0.39	0.288	0.09784	0.17	0.13712
	0.06243	0.66	0.248	0.08751	0.21	0.11042
	0.0639	0.49	0.276	0.09622	0.16	0.14128
	0.06435	0.28	0.296	0.09127	0.13	0.1047
	0.08022	0.64	0.292	0.08815	0.1	0.15753
	0.06211	0.36	0.224	0.0956	0.12	0.15447
	0.0614	0.42	0.296	0.09546	0.18	0.21323
	0.09967	0.3	0.18	0.09527	0.14	0.14205
	0.08889	0.18	0.188	0.09241	0.14	0.27752
	0.10305	0.26	0.208	0.08982	0.16	0.1238
	0.11096	0.24	0.39	0.11208	0.13	0.10757
	0.081	0.47	0.38	0.12863	0.1	0.1176
	0.08801	0.31	0.216	0.10002	0.13	0.15637
	0.09985	0.44	0.26	0.11042	0.15	0.18451
	0.10081	0.34	0.196	0.10339	0.12	0.14937
	0.09843	0.26	0.27	0.1105	0.1	0.1092
	0.08359	0.58	0.392	0.1162	0.1	0.14553
	0.0609	0.66	0.222	0.12977	0.19	0.11797
	0.10714	0.36	0.388	0.12992	0.09	0.10877
	0.06772	0.48	0.226	0.09148	0.11	0.23504
	0.0577	0.18	0.218	0.08957	0.15	0.11277
	0.09438	0.21	0.194	0.10355	0.14	0.10656
	0.12058	0.38	0.21	0.08507	0.18	0.28609
	0.08619	0.19	0.284	0.11486	0.14	0.11763
	0.11918	0.23	0.158	0.09939	0.14	0.1505
	0.11793	0.31	0.17	0.1051	0.14	0.26584
	0.1004	0.19	0.168	0.12438	0.14	0.22384
	0.10403	0.39	0.176	0.08696	0.17	0.11602
	0.08161	0.49	0.212	0.10517	0.16	0.12802
	0.06862	0.4	0.23	0.12458	0.13	0.08812
	0.07389	0.43	0.238	0.0975	0.13	0.25795
	0.11473	0.32	0.226	0.09753	0.17	0.20844
	0.07105	0.25	0.23	0.08867	0.16	0.141
	0.07287	0.32	0.218	0.08847	0.14	0.09373
	0.12572	0.57	0.238	0.1091	0.14	0.1368
	0.07443	0.21	0.198	0.09496	0.11	0.11125
	0.07495	0.6	0.16	0.11845	0.1	0.1433
	0.0989	0.3	0.234	0.11594	0.17	0.10698
	0.08551	0.23	0.288	0.12448	0.14	0.11364
	0.09257	0.61	0.29	0.12543	0.11	0.08145
	0.09198	0.22	0.31	0.12376	0.12	0.10419
	0.05847	0.31	0.29	0.08517	0.12	0.1715
	0.12438	0.61	0.206	0.09039	0.15	0.26068
	0.0764	0.44	0.208	0.10028	0.11	0.13494
	0.09201	0.3	0.216	0.09748	0.14	0.14956
	0.1351	0.23	0.24	0.09347	0.13	0.12031
	0.12771	0.2	0.338	0.10633	0.11	0.08908
	0.10783	0.35	0.216	0.11436	0.12	0.10829
	0.0863	0.25	0.238	0.11554	0.17	0.08744
	0.0844	0.31	0.162	0.09198	0.18	0.2632
	0.06007	0.47	0.15	0.11284	0.14	0.27218
	0.09235	0.27	0.322	0.10001	0.15	0.14639
	0.08685	0.42	0.144	0.09102	0.12	0.1252
	0.07932	0.52	0.14	0.10561	0.15	0.10395
	0.09604	0.27	0.232	0.09606	0.12	0.14015
	0.07613	0.35	0.178	0.09997	0.11	0.1175
	0.0963	0.22	0.348	0.08494	0.11	0.09293
	0.06818	0.29	0.294	0.11377	0.11	0.1349
	0.06547	0.66	0.242	0.1142	0.15	0.14916
	0.11633	0.25	0.292	0.11627	0.11	0.29977
	0.07905	0.37	0.17	0.1121	0.19	0.11943
	0.06612	0.48	0.172	0.09921	0.16	0.10812
	0.12152	0.3	0.198	0.08331	0.13	0.14363
	0.07352	0.55	0.22	0.09273	0.19	0.15849
	0.08453	0.45	0.19	0.08384	0.18	0.12824
	0.08641	0.3	0.216	0.08566	0.17	0.20879
	0.09262	0.31	0.282	0.08635	0.13	0.13674
	0.09779	0.45	0.224	0.09314	0.14	0.23347
	0.0656	0.43	0.254	0.08961	0.15	0.14582
	0.08256	0.25	0.192	0.1156	0.13	0.25834
	0.0875	0.18	0.232	0.08419	0.13	0.11466
	0.06495	0.26	0.264	0.09396	0.18	0.13917
	0.08879	0.19	0.176	0.10202	0.15	0.09636
	0.07394	0.5	0.228	0.12947	0.12	0.12718
	0.08248	0.3	0.202	0.10253
	0.146	0.19
	0.09977	0.24
	0.11566	0.3
	0.07865	0.2
	0.06414	0.29
	0.0954	0.21
	0.07904	0.71
	0.07127	0.44
	0.08565	0.83
	0.08375	0.44
	0.11063	0.18
	0.06684	0.26
	0.09569	0.21
	0.1237	0.27
	0.09864	0.37
	0.07914	0.45
	0.0655	0.25
	0.08854	0.36
	0.06941	0.39
	0.08072	0.2
	0.06614	0.23
	0.07378	0.36
	0.09333	0.58
	0.13259	0.28
	0.06911	0.31

## Sheet: Figure 2
	Histograms
	Peak amplitude (nA) bin values		Dwell time (ms) bin values		Peak amplitude (nA) bin values
	unoccupied carrier x-value	unoccupied carrier y-Value	unoccupied carrier x-Value	unoccupied carrier y-Value	occupied carrier x-value	occupied carrier y-Value	occupied carrier x-Value	occupied carrier y-Value
	-0.00723684	0	-0.46774	0	-0.00691177	0	-0.47297	0
	-0.00171053	0	-0.40323	0	-0.000735294	0	-0.41892	0
	0.00381579	0	-0.33871	0	0.00544118	0	-0.36486	0
	0.0093421	0	-0.27419	0	0.01162	0	-0.31081	0
	0.01487	0	-0.20968	0	0.01779	0	-0.25676	0
	0.02039	0	-0.14516	0	0.02397	0	-0.2027	0
	0.02592	0	-0.08065	0	0.03015	0	-0.14865	0
	0.03145	0	-0.01613	0	0.03632	0	-0.09459	0
	0.03697	0	0.04839	0	0.0425	0	-0.04054	0
	0.0425	0	0.1129	15	0.04868	1	0.01351	0
	0.04803	0	0.17742	92	0.05485	6	0.06757	0
	0.05355	22	0.24194	135	0.06103	22	0.12162	17
	0.05908	135	0.30645	106	0.06721	14	0.17568	20
	0.06461	164	0.37097	94	0.07338	4	0.22973	17
	0.07013	123	0.43548	53	0.07956	6	0.28378	9
	0.07566	60	0.5	22	0.08574	16	0.33784	13
	0.08118	14	0.56452	15	0.09191	14	0.39189	9
	0.08671	7	0.62903	11	0.09809	9	0.44595	1
	0.09224	6	0.69355	6	0.10426	7	0.5	3
	0.09776	3	0.75806	4	0.11044	3	0.55405	2
	0.10329	9	0.82258	4	0.11662	0	0.60811	0
	0.10882	5	0.8871	1	0.12279	0	0.66216	0
	0.11434	1	0.95161	1	0.12897	0	0.71622	0
	0.11987	3	1.01613	0	0.13515	0	0.77027	0
	0.12539	1	1.08065	0	0.14132	0	0.82432	0
	0.13092	0	1.14516	0	0.1475	0	0.87838	0
	0.13645	2	1.20968	0	0.15368	0	0.93243	0
	0.14197	1	1.27419	0	0.15985	0	0.98649	0
	0.1475	0	1.33871	0	0.16603	0	1.04054	0
	0.15303	1	1.40323	0	0.17221	0	1.09459	0
	0.15855	1	1.46774	0	0.17838	0	1.14865	0
	0.16408	0			0.18456	0	1.2027	0
	0.16961	0			0.19074	0	1.25676	0
	0.17513	0			0.19691	0	1.31081	0
	0.18066	0					1.36486	0
	0.18618	0					1.41892	0
	0.19171	0					1.47297	0
	0.19724	1

## Sheet: Figure 3
Scatter plot																							Single peak count
	9 nM											90 nM
	dwell time (dp)	amplitude (dp)	dwell time (sp)	amplitude (sp)	nspdwell	nspamp	ndpdwell	ndpamp	npdwell	npamp		90nMdwell sp	ampli sp	dwell dp	ampli dp	nspdwell	nspampli	ndpdwell	ndpampli	npdwell	npampli		CRP(nM)	pip1	pip2	pip3	average	std
	0.26	0.0654	0.21	0.09935	0.13	0.06201	0.72	0.07158	0.51	0.08305		0.16	0.08937	0.24	0.07937	0.07	0.07823	0.17	0.0688	0.07	0.059		3	0.25	0.2	0.19	0.21	0.032
	0.23	0.06649	0.14	0.10811	0.62	0.11573	0.59	0.06659	0.68	0.06554		0.16	0.08532	0.25	0.06441	0.12	0.06369			0.48	0.13236		6	0.29	0.34	0.26	0.3	0.04
	0.24	0.05782	0.2	0.1077	0.29	0.13263	0.47	0.06398	0.63	0.06735		0.15	0.08317	0.25	0.07551	0.25	0.0981						9	0.47	0.42	0.39	0.42	0.04041
	0.24	0.06728	0.18	0.08208	0.45	0.0842	0.2	0.05104	0.58	0.06797		0.11	0.09391	0.36	0.06574	0.28	0.18296						18	0.57	0.57	0.48	0.54	0.05196
	0.23	0.06465	0.22	0.08531	0.21	0.12049						0.15	0.08871	0.27	0.07182	0.25	0.13187						27	0.71	0.67	0.67	0.68	0.02309
	0.29	0.04791	0.13	0.09119	0.14	0.11583						0.15	0.08663	0.23	0.07945	0.27	0.10432						36	0.83	0.77	0.89	0.83	0.06
	0.32	0.06528	0.16	0.09732	0.2	0.12198						0.14	0.0804	0.24	0.07783	0.17	0.12241						45	0.94	0.81	0.89	0.88	0.06557
	0.35	0.07766	0.18	0.09465	0.2	0.11784						0.13	0.08134	0.23	0.06423	0.16	0.12098						90	0.92	0.89	0.91	0.91	0.01528
	0.33	0.054	0.16	0.08887								0.12	0.08543	0.32	0.07548
	0.34	0.07414	0.2	0.09689								0.15	0.08467
	0.37	0.07221	0.15	0.10707								0.15	0.08057
	0.24	0.06921	0.17	0.09631								0.12	0.08073
	0.34	0.06087	0.2	0.08293								0.15	0.0807
	0.34	0.06094	0.12	0.09445								0.11	0.08289
	0.37	0.05851	0.19	0.10438								0.13	0.08741
	0.29	0.07906	0.17	0.09306								0.1	0.08628
	0.21	0.06476	0.2	0.09873								0.1	0.08339
	0.39	0.05638	0.2	0.09656								0.19	0.08719
	0.37	0.07255	0.21	0.1065								0.2	0.08565
	0.26	0.06863	0.09	0.09717								0.095	0.08605
	0.35	0.06262	0.14	0.08518								0.16	0.08391
	0.21	0.07016	0.18	0.08636								0.13	0.08282
	0.33	0.07569	0.21	0.09986								0.095	0.08279
	0.33	0.07053	0.2	0.09457								0.12	0.08075
	0.34	0.0666	0.21	0.09535								0.13	0.08239
	0.34	0.07181	0.12	0.09322								0.14	0.08059
	0.29	0.06673	0.11	0.08074								0.098	0.08669
	0.37	0.06609	0.17	0.09769								0.2	0.09431
	0.33	0.06453	0.18	0.08181								0.18	0.0854
	0.35	0.07265	0.1	0.09585								0.16	0.08084
	0.35	0.0657	0.12	0.09267								0.12	0.08177
	0.22	0.06419	0.21	0.09697								0.13	0.08244
	0.36	0.05632	0.16	0.09048								0.2	0.08391
	0.36	0.06476	0.2	0.09092								0.13	0.07958
	0.33	0.07009	0.21	0.08685								0.11	0.08029
	0.35	0.06497	0.2	0.09199								0.11	0.08536
	0.3	0.06256	0.21	0.08104								0.16	0.0995
	0.27	0.06183	0.13	0.09307								0.15	0.08
	0.23	0.0672	0.21	0.08598								0.11	0.08116
	0.32	0.0651	0.08	0.09684								0.2	0.08205
	0.28	0.07782	0.16	0.10528								0.14	0.09128
	0.28	0.06558	0.13	0.10733								0.14	0.08747
	0.28	0.06375	0.21	0.09151								0.098	0.08389
	0.34	0.07564	0.17	0.10597								0.16	0.08299
	0.28	0.06825	0.2	0.07924								0.2	0.0881
	0.3	0.07331	0.14	0.09007								0.13	0.08239
			0.13	0.08108								0.1	0.08036
			0.11	0.10519								0.19	0.0825
			0.19	0.08731								0.13	0.08707
			0.17	0.09539								0.14	0.11112
			0.13	0.09712								0.16	0.08108
			0.15	0.09553								0.11	0.08451
												0.12	0.08779
												0.19	0.08111
												0.15	0.08096
												0.17	0.10679
												0.14	0.09063
												0.2	0.08
												0.1	0.10709
												0.11	0.10745
												0.2	0.08699
												0.09	0.08582
												0.15	0.08824
												0.15	0.09447
												0.2	0.08408
												0.1	0.08097
												0.18	0.08086
												0.09	0.08535
												0.2	0.10521
												0.18	0.08274
												0.09	0.08358
												0.16	0.08149
												0.18	0.08026
												0.13	0.11131
												0.1	0.08231
												0.11	0.0858
												0.08	0.08374
												0.09	0.08645
												0.17	0.08098
												0.09	0.08423
												0.17	0.08099
												0.1	0.10798
												0.12	0.0797
												0.13	0.10741
												0.16	0.08461
												0.19	0.10798
												0.16	0.09123
												0.2	0.10702
												0.15	0.08445
												0.13	0.08251
												0.11	0.10686
												0.12	0.08013
												0.14	0.10755
												0.13	0.08199
												0.13	0.09213
												0.11	0.09084
												0.2	0.08088
												0.16	0.09761
												0.18	0.08068
												0.18	0.09737
												0.17	0.09664
												0.16	0.09121
												0.12	0.08753
												0.16	0.08259
												0.13	0.08364

## Sheet: Figure 4
CRP detection inplasma-Plasma Histograms
					3 nM				9 nM				36 nM					Single peak count
	Peak amplitude (nA) bin values		Dwell time (ms) bin values		Peak amplitude (nA) bin values		Dwell time (ms) bin values		Peak amplitude (nA) bin values		Dwell time (ms) bin values		Peak amplitude (nA) bin values		Dwell time (ms) bin values
	unoccuipied carrier x-Value bin values	unoccuipied carrier y-Value	unoccuipied carrier x-Value	unoccuipied carrier y-Value	occupied carrier x-Value	occupied carrier y-Value	occupied carrier x-Value	occupied carrier y-Value	occupied carrier x-Value	occupied carrier y-Value	occupied carrier x-Value	occupied carrier y-Value	occupied carrier x-Value	occupied carrier y-Value	occupied carrier x-Value	occupied carrier y-Value		CRP	trace1	trace2	trace3	average	std
	-0.04643	0	-0.47222	0	-0.04643	0	-0.47059	0	-0.04531	0	-0.47143	0	-0.04662	0	-0.47297	0		3	0.14	0.13	0.18	0.15	0.02646
	-0.03929	0	-0.41667	0	-0.03929	0	-0.41176	0	-0.03594	0	-0.41429	0	-0.03986	0	-0.41892	0		9	0.61	0.64	0.55	0.6	0.04583
	-0.03214	0	-0.36111	0	-0.03214	0	-0.35294	0	-0.02656	0	-0.35714	0	-0.03311	0	-0.36486	0		36	0.95	0.84	0.77	0.85333	0.09074
	-0.025	0	-0.30556	0	-0.025	0	-0.29412	0	-0.01719	0	-0.3	0	-0.02635	0	-0.31081	0
	-0.01786	0	-0.25	0	-0.01786	0	-0.23529	0	-0.0078125	0	-0.24286	0	-0.01959	0	-0.25676	0
	-0.01071	0	-0.19444	0	-0.01071	0	-0.17647	0	0.0015625	0	-0.18571	0	-0.01284	0	-0.2027	0
	-0.00357143	0	-0.13889	0	-0.00357143	0	-0.11765	0	0.01094	0	-0.12857	0	-0.00608108	0	-0.14865	0
	0.00357143	0	-0.08333	0	0.00357143	0	-0.05882	0	0.02031	0	-0.07143	0	0.000675676	0	-0.09459	0
	0.01071	0	-0.02778	0	0.01071	0	0	0	0.02969	0	-0.01429	0	0.00743243	0	-0.04054	0
	0.01786	0	0.02778	0	0.01786	0	0.05882	0	0.03906	0	0.04286	0	0.01419	0	0.01351	0
	0.025	0	0.08333	0	0.025	0	0.11765	2	0.04844	2	0.1	10	0.02095	0	0.06757	27
	0.03214	0	0.13889	9	0.03214	0	0.17647	6	0.05781	3	0.15714	16	0.0277	0	0.12162	49
	0.03929	0	0.19444	19	0.03929	0	0.23529	9	0.06719	11	0.21429	7	0.03446	0	0.17568	33
	0.04643	4	0.25	20	0.04643	4	0.29412	11	0.07656	12	0.27143	5	0.04122	1	0.22973	9
	0.05357	13	0.30556	18	0.05357	13	0.35294	3	0.08594	5	0.32857	6	0.04797	2	0.28378	7
	0.06071	10	0.36111	13	0.06071	10	0.41176	1	0.09531	6	0.38571	2	0.05473	4	0.33784	0
	0.06786	2	0.41667	6	0.06786	2	0.47059	0	0.10469	3	0.44286	0	0.06149	5	0.39189	1
	0.075	0	0.47222	7	0.075	0	0.52941	0	0.11406	4	0.5	0	0.06824	2	0.44595	0
	0.08214	0	0.52778	3	0.08214	0	0.58824	0	0.12344	0	0.55714	0	0.075	4	0.5	0
	0.08929	0	0.58333	3	0.08929	0	0.64706	0	0.13281	0	0.61429	0	0.08176	14	0.55405	0
	0.09643	1	0.63889	0	0.09643	1	0.70588	0	0.14219	0	0.67143	0	0.08851	16	0.60811	0
	0.10357	1	0.69444	0	0.10357	1	0.76471	0	0.15156	0	0.72857	0	0.09527	22	0.66216	0
	0.11071	0	0.75	0	0.11071	0	0.82353	0	0.16094	0	0.78571	0	0.10203	13	0.71622	0
	0.11786	0	0.80556	1	0.11786	0	0.88235	0	0.17031	0	0.84286	0	0.10878	14	0.77027	2
	0.125	1	0.86111	1	0.125	1	0.94118	0	0.17969	0	0.9	0	0.11554	16	0.82432	0
	0.13214	0	0.91667	0	0.13214	0	1	0	0.18906	0	0.95714	0	0.1223	7	0.87838	0
	0.13929	0	0.97222	1	0.13929	0	1.05882	0	0.19844	0	1.01429	0	0.12905	4	0.93243	0
	0.14643	0	1.02778	0	0.14643	0	1.11765	0	0.20781	0	1.07143	0	0.13581	0	0.98649	0
	0.15357	0	1.08333	0	0.15357	0	1.17647	0	0.21719	0	1.12857	0	0.14257	1	1.04054	0
	0.16071	0	1.13889	0	0.16071	0	1.23529	0	0.22656	0	1.18571	0	0.14932	0	1.09459	0
	0.16786	0	1.19444	0	0.16786	0	1.29412	0	0.23594	0	1.24286	0	0.15608	3	1.14865	0
	0.175	0	1.25	0	0.175	0	1.35294	0	0.24531	0	1.3	0	0.16284	0	1.2027	0
	0.18214	0	1.30556	0	0.18214	0	1.41176	0			1.35714	0	0.16959	0	1.25676	0
	0.18929	0	1.36111	0	0.18929	0	1.47059	0			1.41429	0	0.17635	0	1.31081	0
	0.19643	0	1.41667	0	0.19643	0					1.47143	0	0.18311	0	1.36486	0
			1.47222	0									0.18986	0	1.41892	0
													0.19662	0	1.47297	0

## Sheet: Supplementary figure 1
Figure 1
Concentric square histogram bin values
ConA				ConB				ConC
Peak amplitude(nA) bin values		Dwell time(ms) bin values		Peak amplitude(nA) bin values		Dwell time(ms) bin values		Peak amplitude(nA) bin values		Dwell time(ms) bin values
x-Value	y-Value	x-Value	y-Value	x-Value	y-Value	x-Value	y-Value	x-Value	y-Value	x-Value	y-Value
-0.085	0	0.0078125	0	-0.09286	0	-0.47297	0	-0.49242	0	-0.47059	0
-0.055	0	0.02344	0	-0.07857	0	-0.41892	0	-0.47727	0	-0.41176	0
-0.025	0	0.03906	0	-0.06429	0	-0.36486	0	-0.46212	0	-0.35294	0
0.005	0	0.05469	0	-0.05	0	-0.31081	0	-0.44697	0	-0.29412	0
0.035	0	0.07031	0	-0.03571	0	-0.25676	0	-0.43182	0	-0.23529	0
0.065	8	0.08594	0	-0.02143	0	-0.2027	0	-0.41667	0	-0.17647	0
0.095	22	0.10156	0	-0.00714286	0	-0.14865	0	-0.40152	0	-0.11765	0
0.125	42	0.11719	0	0.00714286	0	-0.09459	0	-0.38636	0	-0.05882	0
0.155	16	0.13281	10	0.02143	0	-0.04054	0	-0.37121	0	0	0
0.185	6	0.14844	30	0.03571	0	0.01351	0	-0.35606	0	0.05882	0
0.215	6	0.16406	61	0.05	0	0.06757	0	-0.34091	0	0.11765	0
0.245	3	0.17969	5	0.06429	0	0.12162	3	-0.32576	0	0.17647	15
0.275	3	0.19531	3	0.07857	11	0.17568	34	-0.31061	0	0.23529	28
0.305	1	0.21094	2	0.09286	43	0.22973	45	-0.29545	0	0.29412	30
0.335	0	0.22656	0	0.10714	31	0.28378	21	-0.2803	0	0.35294	16
0.365	1	0.24219	0	0.12143	11	0.33784	5	-0.26515	0	0.41176	15
0.395	0	0.25781	1	0.13571	5	0.39189	5	-0.25	0	0.47059	15
0.425	0	0.27344	0	0.15	5	0.44595	0	-0.23485	0	0.52941	10
0.455	0	0.28906	0	0.16429	5	0.5	0	-0.2197	0	0.58824	7
0.485	1	0.30469	0	0.17857	3	0.55405	0	-0.20455	0	0.64706	8
		0.32031	0	0.19286	2	0.60811	0	-0.18939	0	0.70588	0
		0.33594	0	0.20714	0	0.66216	0	-0.17424	0	0.76471	0
		0.35156	0	0.22143	0	0.71622	0	-0.15909	0	0.82353	1
		0.36719	0	0.23571	1	0.77027	0	-0.14394	0	0.88235	0
		0.38281	0	0.25	0	0.82432	0	-0.12879	0	0.94118	0
		0.39844	0	0.26429	0	0.87838	0	-0.11364	0	1	0
		0.41406	0	0.27857	0	0.93243	0	-0.09848	0	1.05882	0
		0.42969	0	0.29286	0	0.98649	0	-0.08333	0	1.11765	0
		0.44531	0	0.30714	0	1.04054	0	-0.06818	0	1.17647	0
		0.46094	0	0.32143	0	1.09459	0	-0.05303	0	1.23529	0
		0.47656	0	0.33571	0	1.14865	0	-0.03788	0	1.29412	0
		0.49219	0	0.35	0	1.2027	0	-0.02273	0	1.35294	0
				0.36429	0	1.25676	0	-0.00757576	0	1.41176	0
				0.37857	0	1.31081	0	0.00757576	0	1.47059	0
				0.39286	0	1.36486	0	0.02273	0
				0.40714	0	1.41892	0	0.03788	0
				0.42143	0	1.47297	0	0.05303	9
				0.43571	0			0.06818	35
				0.45	0			0.08333	36
				0.46429	0			0.09848	31
				0.47857	0			0.11364	19
				0.49286	0			0.12879	8
								0.14394	7
								0.15909	4
								0.17424	2
								0.18939	1
								0.20455	3
								0.2197	0
								0.23485	0
								0.25	0
								0.26515	0
								0.2803	0
								0.29545	0
								0.31061	0
								0.32576	0
								0.34091	0
								0.35606	0
								0.37121	0
								0.38636	0
								0.40152	0
								0.41667	0
								0.43182	0
								0.44697	0
								0.46212	0
								0.47727	0
								0.49242	0

## Sheet: Supplementary figure 2
Concentric square lagtime and double peak height histogram
Lag time (ms)				Double peak height (pA)
ConB		ConC		ConB		ConC
x-Value	y-Value	x-Value	y-Value	x-Value	y-Value	x-Value	y-Value
-0.45652	0	-0.45652	0	-45.3704	0	-44.7917	0
-0.36957	0	-0.36957	0	-36.1111	0	-34.375	0
-0.28261	0	-0.28261	0	-26.8518	0	-23.9583	0
-0.19565	0	-0.19565	0	-17.5926	0	-13.5417	0
-0.1087	0	-0.1087	0	-8.33333	0	-3.125	0
-0.02174	14	-0.02174	0	0.92593	2	7.29167	0
0.06522	24	0.06522	5	10.1852	22	17.7083	5
0.15217	1	0.15217	2	19.4444	16	28.125	10
0.23913	0	0.23913	9	28.7037	1	38.5417	8
0.32609	0	0.32609	8	37.963	0	48.9583	7
0.41304	0	0.41304	5	47.2222	0	59.375	3
0.5	0	0.5	4	56.4815	0	69.7917	3
0.58696	0	0.58696	4	65.7407	0	80.2083	3
0.67391	0	0.67391	2	75	0	90.625	1
0.76087	0	0.76087	0	84.2593	0	101.042	0
0.84783	0	0.84783	0	93.5185	0	111.458	0
0.93478	0	0.93478	0	102.778	0	121.875	1
1.02174	0	1.02174	2	112.037	0	132.292	0
1.1087	0	1.1087	0	121.296	0	142.708	0
1.19565	0	1.19565	0	130.556	0	153.125	0
1.28261	0	1.28261	0	139.815	0	163.542	0
1.36957	0	1.36957	0	149.074	0	173.958	0
1.45652	0	1.45652	0	158.333	0	184.375	0
				167.593	0	194.792	0
				176.852	0
				186.111	0
				195.37	0

## Sheet: Supplementary figure 3
SPR data	Please noe Apt4 is denoted as apatamer 1 in the paper and APT2 is denoted as aptamer 2 in the paper.																																					KD studies
	Time	hCRP-Apt4																			Time	hCRPApt2 with RCTL
	1	0		Buffer: 10mM Tris-Ac 10mM mgAc 2mM CaCl2 1mM EDTA pH7.4																	1	0		Buffer: 20mM Tris-HCl 10mM CaCl2 pH8 0.01% Tween 20														Time	Channel 2	Channel 1
	2	-0.65		Aptamer Concentration: 5uM in 10mM NaAc pH5.5																	2	-0.593		Aptamer Concentration (with RCTL): 5uM in 10mM NaAc pH5.5														1	0	0
	3	-0.11		MES Buffer: 100mM pH5.5																	3	0.005		MES Buffer: 10mM pH5.5														2	1.22	1.141
	4	-0.322		NaAc Buffer: 10mM pH5.5																	4	-0.7		NaAc Buffer: 10mM pH5.5														3	0.416	0.434
	5	-0.3		Ethanolamine: 100mM pH8																	5	0.007		Ethanolamine: 10mM pH8														4	1.156	0.937
	6	0.022		EDC/NHS: 200mM EDC 50mM NHS in 100mM MES pH5.5																	6	-0.404		EDC/NHS: 200mM EDC 50mM NHS in 100mM MES pH5.5														5	0.912	0.906
	7	-0.5																			7	0.249		hCRP 5ug/ml in 20mM Tris-HCl pH8 10mM CaCl2 0.01% Tween 20														6	0.784	0.418
	8	0.17																			8	0.201																7	1.545	1.413
	9	-0.515																			9	0.296																8	0.522	0.129
	10	0.057																			10	0.531																9	1.857	1.564
	11	-0.503																			11	0.25																10	0.582	0.281
	12	0.053																			12	0.78																11	1.933	1.61
	13	-0.09																			13	0.239																12	1.01	0.754
	14	0.064																			14	0.978																13	1.881	1.504
	15	0.274																			15	0.409																14	1.38	1.179
	16	-0.174																			16	0.853																15	1.541	1.129
	17	0.416																			17	0.441																16	2.092	1.988
	18	-0.207																			18	0.83																17	1.298	0.916
	19	0.331																			19	0.932																18	2.355	2.16
	20	-0.265																			20	0.812																19	1.256	0.942
	21	0.358																			21	1.112																20	2.464	2.191
	22	-0.075																			22	0.733																21	1.426	1.209
	23	0.163																			23	1.269																22	2.287	1.983
	24	0.221																			24	0.868																23	1.637	1.475
	25	-0.094																			25	1.586																24	1.914	1.549
	26	0.439																			26	1.439																25	1.834	1.739
	27	-0.225																			27	1.834																26	1.405	1.071
	28	0.476																			28	1.509																27	2.244	2.184
	29	-0.131																			29	1.47																28	1.201	0.954
	30	0.511																			30	1.611																29	2.496	2.39
	31	-0.093																			31	1.349																30	1.336	1.158
	32	0.143																			32	1.919																31	2.498	2.334
	33	-0.02																			33	1.386																32	1.592	1.522
	34	-0.19																			34	1.975																33	2.016	1.808
	35	0.117																			35	1.594																34	1.803	1.814		Buffer: 10mM Tris-Ac 10mM MgAc 2mM CaCl2 1mM EDTA pH7.4
	36	-0.475																			36	1.986																35	1.459	1.231		Aptamer Concentration: 10uM in 10mM NaAc pH5.5
	37	0.279																			37	1.873																36	2.246	2.317		MES Buffer: 100mM pH5.5
	38	-0.499																			38	2.059																37	1.279	1.108		NaAc Buffer: 10mM pH5.5
	39	0.163																			39	2.116																38	2.362	2.348		Ethanolamine: 100mM pH8
	40	-0.464																			40	2.004																39	1.308	1.236		EDC/NHS: 200mM EDC 50mM NHS in 100mM MES pH5.5
	41	-0.107																			41	2.502																40	2.36	2.35		NaCl: 1M
	42	-0.385																			42	1.981																41	1.476	1.507
	43	-0.564																			43	2.427																42	2.089	2.092
	44	-0.245																			44	1.85																43	1.804	1.939
	45	-0.753																			45	2.523																44	1.818	1.762
	46	-0.079																			46	2.223																45	2.1	2.364
	47	-0.923																			47	2.587																46	1.544	1.53
	48	-0.403																			48	2.604																47	2.514	2.751
	49	-1.315																			49	2.439																48	1.411	1.514
	50	-1.043																			50	2.517																49	2.438	2.67
	51	-1.501																			51	2.089																50	1.43	1.653
	52	-1.197																			52	2.583																51	2.366	2.542
	53	-1.025																			53	2.19																52	1.643	1.927
	54	-1.304																			54	2.822																53	2.032	2.159
	55	-0.586																			55	2.513																54	2.084	2.518
	56	-1.339																			56	2.789																55	1.721	1.872
	57	-0.404																			57	2.554																56	2.49	2.969
	58	-1.115																			58	2.506																57	1.54	1.773
	59	-0.322																			59	2.718																58	2.492	2.883
	60	-0.808																			60	2.569																59	1.515	1.814
	61	-0.386																			61	2.926																60	2.544	2.872
	62	-0.684																			62	2.68																61	1.977	2.362
	63	-0.681																			63	3.25																62	2.342	2.602
	64	-0.095																			64	2.782																63	2.261	2.763
	65	-0.898																			65	3.355																64	1.903	2.164
	66	0.003																			66	3.12																65	2.563	3.143
	67	-0.968																			67	3.39																66	1.79	2.095
	68	-0.295																			68	3.6																67	2.765	3.35
	69	-1.081																			69	3.498																68	1.665	2.159
	70	-0.66																			70	3.637																69	2.777	3.341
	71	-0.891																			71	3.146																70	1.803	2.366
	72	-0.953																			72	3.432																71	2.349	2.828
	73	-0.691																			73	3.086																72	1.993	2.657
	74	-1.261																			74	3.718																73	2.07	2.506
	75	-0.48																			75	3.379																74	2.478	3.225
	76	-1.334																			76	3.467																75	1.755	2.172
	77	-0.564																			77	3.421																76	2.693	3.4
	78	-1.27																			78	3.508																77	1.805	2.326
	79	-0.572																			79	3.789																78	2.787	3.444
	80	-0.908																			80	3.311																79	1.773	2.381
	81	-0.808																			81	3.581																80	2.615	3.187
	82	-0.809																			82	3.28																81	2.029	2.711
	83	-1.272																			83	3.6																82	2.211	2.674
	84	-0.698																			84	3.031																83	2.15	2.891
	85	-1.42																			85	3.436																84	1.797	2.23
	86	-0.585																			86	3.206																85	2.607	3.338
	87	-1.435																			87	3.429																86	1.552	2.003
	88	-0.743																			88	3.736																87	2.702	3.352
	89	-1.32																			89	3.523																88	1.805	2.365
	90	-1.112																			90	3.961																89	2.858	3.42
	91	-1.288																			91	3.494																90	2.264	2.932
	92	-1.589																			92	3.827																91	2.827	3.394
	93	-1.251																			93	3.365																92	2.605	3.414
	94	-1.949																			94	3.841																93	2.573	3.092
	95	-1.067																			95	3.692																94	3.217	4.09
	96	-1.839																			96	4.201																95	2.396	2.922
	97	-1.092																			97	4.256																96	3.4	4.192
	98	-1.734																			98	3.996																97	2.323	2.959
	99	-1.366																			99	4.249																98	3.268	3.985
	100	-1.684																			100	3.849																99	2.595	3.297
	101	-1.72																			101	4.395																100	3.081	3.733
	102	-1.35																			102	3.812																101	2.515	3.365
	103	-1.897																			103	4.211																102	2.558	3.191
	104	-1.115																			104	4.045																103	2.743	3.67
	105	-1.841																			105	4.257																104	2.137	2.776
	106	-1.069																			106	4.169																105	2.927	3.852
	107	-1.825																			107	4.161																106	1.909	2.609
	108	-1.242																			108	4.386																107	2.925	3.775
	109	-1.715																			109	4.253																108	2.001	2.784
	110	-1.614																			110	4.748																109	2.744	3.488
	111	-1.328																			111	4.616																110	2.131	2.939
	112	-1.612																			112	5.104																111	2.366	3.015
	113	-0.935																			113	4.942																112	2.446	3.334
	114	-1.658																			114	5.272																113	2.236	2.811
	115	-0.841																			115	5.14																114	2.678	3.541
	116	-1.553																			116	5.126																115	1.66	2.261
	117	-0.913																			117	5.262																116	2.465	3.243
	118	-1.292																			118	4.826																117	1.602	2.248
	119	-0.904																			119	4.955																118	2.33	3.01
	120	-0.859																			120	4.346																119	1.677	2.382
	121	-1.199																			121	4.667																120	2.09	2.705
	122	-0.712																			122	4.307																121	2.08	2.909
	123	-1.947																			123	4.777																122	1.94	2.479
	124	-0.618																			124	4.507																123	2.629	3.501
	125	-1.411																			125	4.758																124	1.882	2.431
	126	-0.644																			126	4.902																125	2.939	3.73
	127	-1.329																			127	4.627																126	1.941	2.577
	128	-0.914																			128	4.889																127	2.927	3.644
	129	-1.141																			129	4.427																128	2.045	2.721
	130	-1.345																			130	4.844																129	2.58	3.18
	131	-1.022																			131	4.458																130	2.19	2.899
	132	-1.676																			132	5.022																131	2.252	2.731
	133	-0.806																			133	4.937																132	2.521	3.303
	134	-1.681																			134	5.048																133	1.842	2.305
	135	-0.798																			135	5.053																134	2.809	3.543
	136	-1.593																			136	4.997																135	1.888	2.396
	137	-0.965																			137	5.421																136	2.799	3.5
	138	-1.27																			138	5.056																137	2.151	2.796
	139	-1.165																			139	5.651																138	2.83	3.493
	140	-0.852																			140	5.158																139	2.346	3.105
	141	-1.259																			141	5.342																140	2.562	3.153
	142	-0.502																			142	5.057																141	2.647	3.464
	143	-1.331																			143	5.269																142	2.116	2.645
	144	-0.593																			144	5.061																143	2.816	3.634
	145	-1.45																			145	5.093																144	1.935	2.454
	146	-0.77																			146	5.292																145	2.842	3.539
	147	-1.347																			147	4.859																146	1.896	2.421
	148	-1.136																			148	5.323																147	2.53	3.129
	149	-1.011																			149	4.785																148	1.886	2.498
	150	-1.203																			150	5.135																149	2.31	2.848
	151	-0.622																			151	4.525																150	2.244	2.965
	152	-1.389																			152	4.88																151	2.053	2.584
	153	-0.535																			153	4.814																152	2.698	3.495
	154	-1.337																			154	4.942																153	1.849	2.318
	155	-0.56																			155	5.113																154	2.719	3.442
	156	-1.017																			156	4.921																155	1.77	2.314
	157	-0.569																			157	5.303																156	2.787	3.429
	158	-0.657																			158	4.748																157	2.267	2.89
	159	-0.653																			159	5.215																158	2.863	3.439
	160	-0.236																			160	4.799																159	2.85	3.586
	161	-0.772																			161	5.153																160	2.891	3.411
	162	-0.181																			162	5.128																161	3.357	4.189
	163	-1.021																			163	5.397																162	2.876	3.395
	164	-0.27																			164	5.333																163	3.64	4.431
	165	-1.011																			165	5.037																164	2.72	3.29
	166	-0.55																			166	5.283																165	3.667	4.438
	167	-0.93																			167	5.053																166	2.747	3.411
	168	-0.841																			168	5.468																167	3.566	4.218
	169	-0.667																			169	5.196																168	3.004	3.74
	170	-1.197																			170	5.56																169	3.275	3.849
	171	-0.548																			171	5.077																170	3.461	4.243
	172	-1.354																			172	5.513																171	3.064	3.597
	173	-0.588																			173	5.528																172	3.8	4.624
	174	-1.419																			174	5.594																173	2.805	3.367
	175	-0.627																			175	5.86																174	3.629	4.387
	176	-1.125																			176	5.708																175	2.715	3.356
	177	-0.787																			177	6.12																176	3.511	4.163
	178	-0.757																			178	5.56																177	2.869	3.54
	179	-0.934																			179	5.9																178	3.237	3.799
	180	-0.649																			180	5.732																179	3.223	3.955
	181	-1.377																			181	6.1																180	2.965	3.456
	182	-0.633																			182	5.894																181	3.595	4.361
	183	-1.416																			183	5.957																182	2.905	3.377
	184	-0.764																			184	6.075																183	3.814	4.492
	185	-1.439																			185	5.828																184	2.926	3.393
	186	-0.932																			186	6.124																185	3.687	4.219
	187	-1.153																			187	5.596																186	2.937	3.389
	188	-1.201																			188	2.214																187	3.503	3.877
	189	-0.687																			189	1.521																188	3.13	3.556
	190	-1.205																			190	2.183																189	3.171	3.399
	191	-0.578																			191	1.988																190	3.664	4.122
	192	-1.277																			192	2.305																191	3.231	3.278
	193	-0.628																			193	2.37																192	3.987	4.182
	194	-1.402																			194	1.93																193	3.317	3.255
	195	-0.921																			195	2.674																194	4.246	4.227
	196	-1.29																			196	1.861																195	3.31	3.139
	197	-1.244																			197	2.635																196	4.112	3.884
	198	-1.147																			198	1.988																197	3.796	3.49
	199	-1.456																			199	2.929																198	4.058	3.479
	200	-0.802																			200	2.464																199	4.289	3.868
	201	-1.448																			201	2.969																200	3.946	3.204
	202	-0.677																			202	2.956																201	4.659	4.068
	203	-1.364																			203	3.071																202	4.036	3.128
	204	-0.677																			204	3.673																203	4.987	4.171
	205	-1.14																			205	3.403																204	4.283	3.26
	206	-0.788																			206	4.205																205	5.164	4.109
	207	-0.785																			207	3.433																206	4.779	3.618
	208	-1.041																			208	4.153																207	5.212	3.911
	209	-0.678																			209	3.527																208	5.191	3.969
	210	-1.379																			210	3.966																209	5.112	3.592
	211	-0.748																			211	3.786																210	5.702	4.333
	212	-1.398																			212	3.86																211	5.135	3.41
	213	-0.545																			213	4.281																212	5.899	4.381
	214	-1.092																			214	4.026																213	5.082	3.32
	215	-0.685																			215	4.553																214	5.96	4.198
	216	-0.85																			216	3.846																215	5.085	3.26
	217	-0.788																			217	4.518																216	5.539	3.576
	218	-0.492																			218	3.968																217	5.331	3.459
	219	-1.075																			219	4.505																218	5.435	3.327
	220	-0.446																			220	4.216																219	5.691	3.812
	221	-1.252																			221	4.682																220	5.223	3.031
	222	-0.574																			222	4.859																221	6.08	4.111
	223	-1.33																			223	4.58																222	5.367	3.123
	224	-0.688																			224	5.037																223	6.423	4.291
	225	-1.1																			225	4.516																224	5.549	3.304
	226	-1.096																			226	5.198																225	6.473	4.235
	227	-0.95																			227	4.533																226	6.101	3.842
	228	-1.275																			228	5.241																227	6.422	3.993
	229	-0.725																			229	4.867																228	6.541	4.308
	230	-1.496																			230	5.31																229	6.247	3.703
	231	-0.763																			231	5.272																230	6.987	4.705
	232	-1.42																			232	5.196																231	6.166	3.575
	233	-0.794																			233	5.559																232	7.032	4.591
	234	-1.357																			234	5.089																233	5.908	3.354
	235	-1.09																			235	5.966																234	6.667	4.115
	236	-1.204																			236	5.33																235	6.155	3.63
	237	-1.218																			237	6.083																236	6.325	3.656
	238	-0.692																			238	5.762																237	6.18	3.617
	239	-1.254																			239	6.383																238	5.928	3.131
	240	-0.387																			240	6.235																239	6.515	3.969
	241	-1.105																			241	6.222																240	5.876	3.036
	242	-0.329																			242	6.337																241	6.723	4.071
	243	-0.787																			243	6.083																242	6.02	3.16
	244	-0.466																			244	6.62																243	6.861	4.073
	245	-0.617																			245	6.05																244	6.275	3.455
	246	-0.575																			246	6.69																245	6.92	4.082
	247	-0.406																			247	6.15																246	6.707	3.955
	248	-0.848																			248	6.696																247	6.685	3.752
	249	-0.222																			249	6.461																248	7.335	4.64
	250	-1.003																			250	6.66																250	256.689	247.265
	251	-0.212																			251	6.609																251	258.818	240.292
	252	-0.832																			252	6.457																252	258.644	245.887
	253	-0.224																			253	7.001																253	260.852	244.562
	254	-0.647																			254	6.384																254	260.499	243.982
	255	-0.443																			255	6.855																255	262.171	246.449
	256	-0.392																			256	6.006																256	261.897	244.049
	257	-0.706																			257	6.419																257	262.42	247.189
	258	-0.091																			258	5.975																258	263.124	245.073
	259	-0.776																			259	6.35																259	262.624	248.102
	260	-0.007																			260	6.213																260	263.931	246.812
	261	-0.837																			261	6.205																261	263.016	248.052
	262	-0.309																			262	6.517																262	264.6	248.62
	263	-0.915																			263	6.175																263	263.992	248.14
	264	-0.863																			264	6.639																264	265.22	249.79
	265	-1.14																			265	6.108																265	265.063	249.152
	266	-1.469																			266	6.65																266	265.469	250.423
	267	-1.067																			267	6.168																267	266.423	250.595
	268	-1.616																			268	6.61																268	265.895	251.299
	269	-0.698																			269	6.433																269	267.417	251.856
	270	-1.253																			270	6.684																270	266.474	251.983
	271	-0.258																			271	7.054																271	267.829	253.005
	272	-0.751																			272	6.936																272	267.164	252.449
	273	-0.149																			273	7.546																273	268.24	253.83
	274	-0.234																			274	7.023																274	268.035	253.484
	275	-0.069																			275	7.61																275	268.358	254.176
	276	0.371																			276	7.132																276	269.12	254.886
	277	-0.078																			277	7.614																277	268.701	254.88
	278	0.676																			278	7.274																278	270.167	256.138
	279	-0.151																			279	7.609																279	269.261	255.799
	280	0.444																			280	7.643																280	270.827	257.336
	281	-0.37																			281	7.714																281	270.014	256.613
	282	0.066																			282	7.993																282	270.997	257.86
	283	-0.428																			283	7.492																283	270.473	257.226
	284	-0.481																			284	8.043																284	270.859	257.821
	285	-0.398																			285	7.567																285	271.227	258.367
	286	-0.694																			286	8.121																286	270.789	258.054
	287	-0.111																			287	7.961																287	271.943	259.326
	288	-0.6																			288	8.386																288	271.121	258.704
	289	0.133																			289	8.267																289	272.33	260.033
	290	-0.549																			290	8.147																290	271.479	259.304
	291	0.101																			291	8.383																291	272.549	260.652
	292	-0.331																			292	8.034																292	271.952	259.975
	293	-0.115																			293	8.502																293	272.605	260.845
	294	-0.238																			294	7.991																294	272.565	260.936
	295	-0.537																			295	8.581																295	272.426	260.773
	296	-0.088																			296	7.871																296	273.349	261.967
	297	-0.74																			297	7.962																297	272.788	261.383
	298	-0.119																			298	7.749																298	273.986	262.758
	300	213.208																			299	7.791																299	273.228	262.143
	301	205.75																			300	7.933																300	274.427	263.594
	302	211.249																			301	7.702																301	273.854	262.933
	303	211.89																			302	8.283																302	274.634	263.979
	304	210.323																			303	7.563																303	274.378	263.791
	305	214.965																			304	8.19																304	274.516	263.964
	306	210.738																			305	7.791																305	275.017	264.78
	307	216.396																			306	8.283																306	274.492	264.123
	308	211.942																			307	7.843																307	275.527	265.375
	309	217.4																			308	7.982																308	274.725	264.637
	310	215.061																			309	7.964																309	275.747	265.88
	311	216.709																			310	7.937																310	275.011	265.073
	312	217.937																			311	8.318																311	275.952	266.227
	313	217.024																			312	7.831																312	275.687	265.936
	314	219.158																			313	8.498																313	275.99	266.288
	315	217.702																			314	426.227																314	276.352	266.931
	316	220.092																			315	426.481																315	276.03	266.431
	317	218.798																			316	427.495																316	276.863	267.576
	318	221.277																			317	427.639																317	276.141	266.792
	319	220.442																			318	427.916																318	277.335	268.221
	320	221.038																			319	428.302																319	276.439	267.272
	321	222.063																			320	428.527																320	277.304	268.429
	322	221.386																			321	429.243																321	276.746	267.775
	323	222.995																			322	429.004																322	277.219	268.329
	324	222.128																			323	429.661																323	277.152	268.502
	325	223.439																			324	429.907																324	277.104	268.332
	326	222.818																			325	431.01																325	277.696	269.206
	327	224.297																			326	431.255																326	277.132	268.503
	328	224.115																			327	431.4																327	278	269.68
	329	224.665																			328	431.744																328	277.331	268.84
	330	225.418																			329	432.004																329	278.302	270.06
	331	225																			330	432.483																330	277.798	269.464
	332	226.326																			331	432.632																331	278.43	270.266
	333	225.899																			332	433.279																332	278.249	270.215
	334	227.083																			333	433.529																333	278.257	270.157
	335	226.764																			334	433.969																334	278.776	270.975
	336	227.71																			335	434.407																335	278.194	270.174
	337	227.734																			336	434.642																336	279.091	271.389
	338	228.166																			337	435.252																337	278.297	270.494
	339	228.442																			338	435.433																338	279.194	271.666
	340	228.271																			339	436.174																339	278.385	270.698
	341	229.146																			340	436.167																340	279.213	271.687
	342	228.801																			341	436.481																341	278.865	271.281
	343	229.9																			342	436.721																342	279.296	271.65
	344	229.951																			343	437.169																343	279.478	272.107
	345	230.373																			344	437.45																344	279.175	271.615
	346	230.483																			345	437.579																345	280.029	272.857
	347	230.917																			346	437.965																346	279.3	272.06
	348	231.294																			347	437.954																347	280.243	273.337
	349	231.088																			348	438.559																348	279.639	272.617
	350	231.986																			349	438.672																349	280.456	273.635
	351	231.494																			350	438.961																350	280.118	273.249
	352	232.161																			351	439.241																351	280.594	273.799
	353	232.21																			352	439.833																352	280.549	273.968
	354	232.643																			353	440.271																353	280.524	273.766
	355	232.941																			354	440.373																354	281.057	274.682
	356	233.187																			355	441.041																355	280.512	273.918
	357	233.593																			356	441.084																356	281.426	275.118
	358	233.585																			357	441.594																357	280.712	274.218
	359	234.396																			358	441.48																358	281.438	275.185
	360	233.938																			359	441.839																359	280.88	274.576
	361	234.765																			360	442.074																360	281.392	275.19
	362	234.749																			361	442.476																361	281.088	275.004
	363	234.985																			362	442.669																362	281.133	274.961
	364	235.315																			363	442.787																363	281.482	275.68
	365	235.194																			364	443.178																364	281.016	274.936
	366	235.538																			365	443.269																365	281.943	276.195
	367	235.498																			366	443.606																366	281.358	275.423
	368	236.098																			367	443.496																367	282.303	276.701
	369	235.902																			368	443.654																368	281.578	275.866
	370	236.672																			369	443.991																369	282.205	276.68
	371	236.46																			370	444.547																370	281.93	276.398
	372	236.831																			371	444.545																371	282.172	276.634
	373	237.107																			372	444.711																372	282.213	276.955
	374	236.937																			373	444.825																373	281.85	276.34
	375	237.447																			374	444.984																374	282.463	277.352
	376	237.346																			375	445.186																375	281.741	276.469
	377	237.849																			376	445.37																376	282.744	277.733
	378	237.597																			377	445.519																377	282.013	276.838
	379	238.314																			378	445.752																378	282.8	277.818
	380	237.952																			379	446.389																379	282.24	277.16
	381	238.414																			380	446.422																380	282.47	277.44
	382	238.729																			381	446.955																381	282.649	277.809
	383	238.576																			382	446.874																382	282.612	277.619
	384	239.178																			383	447.299																383	283.172	278.502
	385	238.923																			384	447.374																384	282.349	277.47
	386	239.463																			385	447.731																385	283.176	278.588
	387	239.246																			386	447.877																386	282.525	277.783
	388	239.955																			387	448.176																387	283.305	278.794
	389	239.627																			388	448.703																388	282.732	278.121
	390	240.186																			389	448.458																389	283.163	278.695
	391	240.339																			390	448.895																390	283.099	278.769
	392	240.395																			391	448.705																391	283.051	278.639
	393	240.873																			392	449.212																392	283.475	279.409
	394	240.577																			393	449.106																393	282.872	278.505
	395	241.134																			394	449.214																394	283.742	279.699
	396	240.878																			395	449.482																395	283.026	278.798
	397	241.477																			396	449.866																396	283.955	280.002
	398	241.072																			397	450.2																397	283.305	279.197
	399	241.535																			398	450.196																398	283.866	279.929
	400	241.569																			399	450.674																399	283.422	279.486
	401	241.579																			400	450.426																400	283.585	279.559
	402	242.071																			401	451.15																401	283.802	280.073
	403	241.646																			402	450.777																402	283.371	279.389
	404	242.214																			403	451.294																403	284.155	280.54
	405	241.879																			404	451.183																404	283.542	279.707
	406	242.395																			405	451.622																405	284.42	280.905
	407	241.93																			406	451.796																406	283.783	280.143
	408	242.448																			407	451.996																407	284.314	280.875
	409	242.254																			408	452.466																408	283.826	280.302
	410	242.32																			409	452.352																409	284.065	280.547
	411	242.699																			410	452.844																410	284.016	280.689
	412	242.375																			411	452.715																411	283.738	280.161
	413	243.057																			412	453.55																412	284.432	281.24
	414	242.76																			413	452.993																413	283.588	280.15
	415	243.533																			414	453.46																414	284.58	281.476
	416	243.35																			415	453.585																415	283.8	280.468
	417	244.262																			416	453.878																416	284.578	281.477
	418	243.866																			417	454.23																417	284.07	280.878
	419	244.257																			418	453.887																418	284.651	281.537
	420	244.5																			419	454.634																419	284.686	281.72
	421	244.226																			420	454.476																420	284.743	281.596
	422	244.82																			421	455.305																421	285.222	282.369
	423	244.486																			422	454.935																422	284.608	281.498
	424	245.207																			423	455.879																423	285.499	282.72
	425	244.746																			424	455.65																424	284.752	281.709
	426	245.212																			425	455.978																425	285.541	282.778
	427	244.764																			426	456.135																426	284.73	281.831
	428	245.075																			427	455.876																427	285.174	282.439
	429	244.966																			428	456.505																428	284.859	282.149
	430	244.793																			429	456.155																429	285	282.21
	431	245.251																			430	456.846																430	285.188	282.72
	432	244.771																			431	456.211																431	284.721	281.998
	433	245.405																			432	456.863																432	285.514	283.18
	434	245.081																			433	456.648																433	284.836	282.281
	435	245.758																			434	457.107																434	285.681	283.473
	436	245.354																			435	457.256																435	285.1	282.754
	437	246.036																			436	457.509																436	285.879	283.727
	438	245.963																			437	457.802																437	285.353	283.135
	439	246.106																			438	457.356																438	285.58	283.31
	440	246.399																			439	458.455																439	285.56	283.528
	441	246.052																			440	458.039																440	285.157	282.91
	442	246.674																			441	458.952																441	285.775	283.888
	443	246.245																			442	458.459																442	285.268	283.088
	444	246.954																			443	459.143																443	286.203	284.332
	445	246.379																			444	459.044																444	285.603	283.51
	446	247.085																			445	459.424																445	286.28	284.413
	447	246.833																			446	459.841																446	285.82	283.825
	448	247.072																			447	459.567																447	286.153	284.232
	449	247.214																			448	460.451																448	286.118	284.317
	450	247.068																			449	459.949																449	285.948	283.998
	451	247.804																			450	460.899																450	286.422	284.79
	452	247.207																			451	460.291																451	285.811	283.885
	453	247.913																			452	461.134																452	286.538	284.916
	454	247.267																			453	460.695																453	285.686	283.841
	455	247.795																			454	460.878																454	286.368	284.783
	456	247.092																			455	461.108																455	285.656	283.945
	457	247.531																			456	461.181																456	286.123	284.564
	458	247.367																			457	461.76																457	285.834	284.285
	459	247.314																			458	461.796																458	285.781	284.148
	460	247.959																			459	462.492																459	286.026	284.68
	461	247.508																			460	461.757																460	285.494	283.883
	462	248.184																			461	462.639																461	286.122	284.869
	463	247.561																			462	462.187																462	285.325	283.883
	464	248.372																			463	462.877																463	285.904	284.709
	465	248.075																			464	462.923																464	285.292	283.953
	466	248.625																			465	462.876																465	286.092	284.898
	467	248.489																			466	463.467																466	285.792	284.513
	468	248.817																			467	463.149																467	286.09	284.797
	469	249.345																			468	463.945																468	286.37	285.311
	470	248.992																			469	463.369																469	285.947	284.644
	471	249.635																			470	464.319																470	286.466	285.485
	472	248.969																			471	463.795																471	285.764	284.476
	473	249.679																			472	464.4																472	286.534	285.512
	474	249.079																			473	464.414																473	285.66	284.436
	475	249.75																			474	464.694																474	286.311	285.29
	476	249.236																			475	465.049																475	285.769	284.647
	477	249.558																			476	464.77																476	286.216	285.188
	478	249.738																			477	465.276																477	286.219	285.333
	479	249.479																			478	464.777																478	286.188	285.117
	480	250.052																			479	465.709																479	286.659	285.931
	481	249.615																			480	464.967																480	286.031	285.016
	482	250.444																			481	465.825																481	286.843	286.218
	483	249.919																			482	465.46																482	286.29	285.395
	484	250.623																			483	466.249																483	286.939	286.303
	485	250.193																			484	466.223																484	286.452	285.622
	486	250.562																			485	466.148																485	286.84	286.114
	487	250.386																			486	466.724																486	286.555	285.916
	488	250.202																			487	466.166																487	286.454	285.721
	489	250.563																			488	467.099																488	286.55	286.096
	490	250.067																			489	466.704																489	286.098	285.391
	491	250.707																			490	467.438																490	286.715	286.348
	492	250.193																			491	466.935																491	286.075	285.473
	493	251.034																			492	467.271																492	286.789	286.513
	494	250.413																			493	467.193																493	286.103	285.606
	495	250.869																			494	467.197																494	286.579	286.284
	496	250.579																			495	467.771																495	286.212	285.864
	497	250.663																			496	467.49																496	286.303	285.949
	498	250.984																			497	468.329																497	286.561	286.36
	499	250.428																			498	467.797																498	286.323	285.896
	500	251.072																			499	468.53																499	287.004	286.913
	501	250.429																			500	468.064																500	286.412	286.019
	502	251.095																			501	468.603																501	287.131	287.058
	503	250.389																			502	468.799																502	286.508	286.273
	504	251.055																			503	469.072																503	287.2	287.193
	505	250.816																			504	469.463																504	286.592	286.504
	506	251.158																			505	469.245																505	287.027	286.927
	507	251.545																			506	470.041																506	286.855	286.896
	508	251.192																			507	469.265																507	286.69	286.498
	509	251.772																			508	469.963																508	287.079	287.252
	510	251.332																			509	469.636																509	286.383	286.23
	511	252.248																			510	470.09																510	287.173	287.337
	512	251.75																			511	470.003																511	286.421	286.359
	513	252.46																			512	470.45																512	287.12	287.301
	514	252.115																			513	470.615																513	286.556	286.588
	515	252.619																			514	470.551																514	287.162	287.33
	516	252.44																			515	471.346																515	286.829	287.003
	517	252.189																			516	470.946																516	286.907	286.961
	518	252.483																			517	471.646																517	287.263	287.599
	519	251.901																			518	471.143																518	286.782	286.814
	520	252.731																			519	471.668																519	287.397	287.75
	521	252.139																			520	471.149																520	286.638	286.756
	522	252.758																			521	471.684																521	287.315	287.719
	523	252.123																			522	471.72																522	286.591	286.806
	524	252.598																			523	471.902																523	287.208	287.593
	525	252.499																			524	472.485																524	286.81	287.153
	526	252.487																			525	472.269																525	286.932	287.282
	527	252.65																			526	472.806																526	287.002	287.57
	528	252.135																			527	472.32																527	286.688	286.972
	529	252.734																			528	472.938																528	287.4	288.027
	530	252.132																			529	472.775																529	286.867	287.173
	531	252.926																			530	473.482																530	287.58	288.255
	532	252.279																			531	473.413																531	286.749	287.232
	533	252.941																			532	473.486																532	287.339	288.084
	534	252.522																			533	473.939																533	286.747	287.374
	535	252.844																			534	473.809																534	287.178	287.827
	536	252.997																			535	474.292																535	287.006	287.789
	537	252.796																			536	473.784																536	286.864	287.422
	538	253.371																			537	474.459																537	287.419	288.332
	539	252.747																			538	474.049																538	286.902	287.452
	540	253.477																			539	474.526																539	287.431	288.323
	541	252.886																			540	474.434																540	286.657	287.249
	542	253.53																			541	474.681																541	287.213	288.097
	543	253.222																			542	474.901																542	286.693	287.462
	544	253.558																			543	474.735																543	287.348	288.28
	545	253.538																			544	475.251																544	287.309	288.387
	546	253.416																			545	474.944																545	287.517	288.475
	547	254.002																			546	475.639																546	287.745	289.092
	548	253.33																			547	475.007																547	287.428	288.47
	549	254.012																			548	475.756																548	288.082	289.525
	550	253.535																			549	475.478																549	287.356	288.511
	551	254.156																			550	475.768																550	287.995	289.443
	552	253.538																			551	475.906																551	287.283	288.49
	553	253.887																			552	476.21																552	287.779	289.118
	554	253.692																			553	476.645																553	287.517	288.829
	555	253.665																			554	476.032																554	287.791	289.059
	556	254.139																			555	476.739																555	287.899	289.424
	557	253.53																			556	476.251																556	287.507	288.786
	558	254.028																			557	476.943																557	287.959	289.66
	559	253.287																			558	476.646																558	287.31	288.682
	560	253.973																			559	477.201																559	287.903	289.613
	561	253.375																			560	477.266																560	287.25	288.716
	562	253.848																			561	477.456																561	287.901	289.605
	563	253.452																			562	477.482																562	287.474	289.156
	564	253.47																			563	477.582																563	287.863	289.521
	565	253.69																			564	478.273																564	287.713	289.561
	566	253.331																			565	477.974																565	287.546	289.154
	567	253.89																			566	478.511																566	288.075	290.026
	568	253.328																			567	477.986																567	287.512	289.141
	569	254.058																			568	478.215																568	288.141	290.125
	570	253.488																			569	478.172																569	287.504	289.203
	571	253.906																			570	478.431																570	288.032	289.989
	572	253.458																			571	478.261																571	287.367	289.23
	573	253.794																			572	477.998																572	287.943	289.899
	574	253.985																			573	478.484																573	287.736	289.773
	575	253.704																			574	478.334																574	287.794	289.706
	576	254.252																			575	478.989																575	288.057	290.333
	577	253.702																			576	478.582																576	287.64	289.592
	578	254.51																			577	479.057																577	288.318	290.672
	579	253.924																			578	478.707																578	287.676	289.719
	580	254.693																			579	479.067																579	288.29	290.619
	581	254.214																			580	479.229																580	287.672	289.779
	582	254.7																			581	479.168																581	288.113	290.348
	583	254.481																			582	479.577																582	287.62	289.897
	584	254.649																			583	479.347																583	287.682	289.84
	585	254.986																			584	479.982																584	287.753	290.166
	586	254.535																			585	479.781																585	287.376	289.513
	587	255.153																			586	480.233																586	287.857	290.415
	588	254.65																			587	479.669																587	287.269	289.527
	589	255.248																			588	480.047																588	287.949	290.571
	590	254.781																			589	480.241																589	287.15	289.575
	591	255.237																			590	480.427																590	287.705	290.321
	592	254.892																			591	480.759																591	287.189	289.726
	593	254.895																			592	480.675																592	287.787	290.333
	594	255.095																			593	481.12																593	287.669	290.422
	595	254.569																			594	480.692																594	287.519	290.078
	596	255.102																			595	481.187																595	288.001	290.916
	597	254.489																			596	480.741																596	287.458	290.098
	598	255.109																			597	481.243																597	288.113	291.123
	599	254.47																			598	481.087																598	287.457	290.24
	600	255.147																			599	481.041																599	288.264	291.239
	601	254.615																			600	481.381																600	287.64	290.511
	602	254.758																			601	481.231																601	288.152	291.105
	603	254.727																			602	481.577																602	287.647	290.759
	604	254.398																			603	481.403																603	287.716	290.659
	605	254.829																			604	481.774																604	287.959	291.262
	606	254.204																			605	481.624																605	287.512	290.479
	607	255.07																			606	481.967																606	288.1	291.428
	608	254.505																			607	481.952																607	287.487	290.559
	609	255.308																			608	481.984																608	288.16	291.467
	610	254.914																			609	481.894																609	287.544	290.683
	611	255.428																			610	481.956																610	288.002	291.283
	612	255.29																			611	482.425																611	287.591	290.934
	613	255.082																			612	482.274																612	287.593	290.785
	614	255.29																			613	482.668																613	287.645	291.11
	615	254.713																			614	482.297																614	287.408	290.563
	616	255.379																			615	482.923																615	287.866	291.403
	617	254.737																			616	482.97																616	287.381	290.649
	618	255.287																			617	483.239																617	288.198	291.775
	619	254.734																			618	483.079																618	287.604	290.974
	620	255.122																			619	482.923																619	288.084	291.668
	621	254.694																			620	482.974																620	287.721	291.307
	622	254.811																			621	482.967																621	287.989	291.554
	623	254.982																			622	483.205																622	287.86	291.654
	624	254.604																			623	483.044																623	287.873	291.405
	625	255.321																			624	483.645																624	288.211	292.151
	626	254.841																			625	483.312																625	287.812	291.445
	627	255.508																			626	483.496																626	288.278	292.251
	628	255.101																			627	483.509																627	287.661	291.416
	629	255.635																			628	483.731																628	288.256	292.226
	630	255.107																			629	484.064																629	287.643	291.524
	631	255.466																			630	483.82																630	288.192	292.11
	632	255.471																			631	484.262																631	288.076	292.171
	633	255.298																			632	484.142																632	288.179	292.11
	634	255.667																			633	484.511																633	288.449	292.719
	635	255.074																			634	484.208																634	288.102	292.101
	636	255.652																			635	484.487																635	288.512	292.92
	637	255.129																			636	484.631																636	287.959	292.156
	638	255.83																			637	484.662																637	288.683	293.157
	639	255.303																			638	484.57																638	288.187	292.504
	640	255.612																			639	484.704																639	288.787	293.193
	641	255.477																			640	484.852																640	288.383	292.816
	642	255.41																			641	484.638																641	288.643	292.959
	643	255.799																			642	484.811																642	288.671	293.254
	644	255.298																			643	484.696																643	288.386	292.698
	645	255.802																			644	484.889																644	288.753	293.432
	646	255.302																			645	484.613																645	288.133	292.619
	647	255.824																			646	484.828																646	288.779	293.578
	648	255.23																			647	484.843																647	288.022	292.676
	649	255.724																			648	485.053																648	288.407	293.208
	650	255.553																			649	485.23																649	287.745	292.56
	651	255.611																			650	485.207																650	288.092	292.867
	652	255.775																			651	485.616																651	287.91	292.899
	653	255.358																			652	485.387																652	287.851	292.582
	654	255.846																			653	485.904																653	288.134	293.262
	655	255.179																			654	485.59																654	287.625	292.497
	656	255.844																			655	485.92																655	288.368	293.558
	657	255.197																			656	486.193																656	287.733	292.703
	658	255.787																			657	486.242																657	288.376	293.535
	659	255.421																			658	486.391																658	287.561	292.602
	660	255.673																			659	486.218																659	287.94	292.987
	661	255.665																			660	486.36																660	287.64	292.833
	662	255.355																			661	486.099																661	287.668	292.672
	663	255.767																			662	486.279																662	287.735	293.099
	664	255.067																			663	486.095																663	287.42	292.47
	665	255.82																			664	486.543																664	287.989	293.392
	666	255.184																			665	486.601																665	287.384	292.546
	667	255.767																			666	486.77																666	288.156	293.529
	668	255.121																			667	486.865																667	287.503	292.772
	669	255.404																			668	486.819																668	288.181	293.51
	670	255.201																			669	486.92																669	287.67	293.088
	671	255.239																			670	486.615																670	288.02	293.324
	672	255.645																			671	486.883																671	287.939	293.616
	673	255.019																			672	486.686																672	287.631	292.961
	674	255.7																			673	487.02																673	288.034	293.75
	675	255.082																			674	486.869																674	287.344	292.771
	676	255.696																			675	487.059																675	287.831	293.563
	677	255.105																			676	486.851																676	287.383	292.958
	678	255.566																			677	487.108																677	288.086	293.858
	679	255.206																			678	487.412																678	287.535	293.361
	680	255.433																			679	487.49																679	287.989	293.773
	681	255.628																			680	487.681																680	287.877	293.91
	682	255.195																			681	487.448																681	287.709	293.512
	683	255.887																			682	487.353																682	287.962	294.218
	684	255.326																			683	487.468																683	287.515	293.449
	685	256.039																			684	487.709																684	288.196	294.399
	686	255.35																			685	487.67																685	287.637	293.623
	687	255.961																			686	487.774																686	288.134	294.309
	688	255.548																			687	488.025																687	287.313	293.454
	689	255.741																			688	487.877																688	287.673	293.837
	690	255.9																			689	488.245																689	287.418	293.746
	691	255.527																			690	487.956																690	287.424	293.588
	692	256.032																			691	488.384																691	287.653	294.211
	693	255.434																			692	488.214																692	287.336	293.56
	694	256.075																			693	488.522																693	287.961	294.606
	695	255.431																			694	488.427																694	287.335	293.773
	696	255.924																			695	488.543																695	287.945	294.653
	697	255.354																			696	488.516																696	287.262	293.813
	698	255.775																			697	488.446																697	287.867	294.491
	699	255.758																			698	488.732																698	287.311	294.086
	700	255.668																			699	488.627																699	287.658	294.253
	701	256.17																			700	488.884																700	287.821	294.682
	702	255.579																			701	488.562																701	287.534	294.112
	703	256.208																			702	488.929																702	288.128	295.07
	704	255.529																			703	488.827																703	287.573	294.258
	705	256.163																			704	489.143																704	288.262	295.272
	706	255.625																			705	489.167																705	287.522	294.322
	707	256.08																			706	489.169																706	288.084	295.031
	708	255.833																			707	489.206																707	287.404	294.376
	709	255.96																			708	489.113																708	287.698	294.635
	710	256.191																			709	489.453																709	287.481	294.686
	711	255.887																			710	489.324																710	287.405	294.298
	712	256.622																			711	489.476																711	287.638	294.946
	713	256.066																			712	489.572																712	287.197	294.177
	714	256.73																			713	489.852																713	287.879	295.219
	715	256.041																			714	489.547																714	287.282	294.417
	716	256.539																			715	489.469																715	287.903	295.238
	717	256.232																			716	489.511																716	287.306	294.599
	718	256.34																			717	489.498																717	287.758	295.025
	719	256.444																			718	489.949																718	287.473	294.927
	720	255.966																			719	489.66																719	287.559	294.762
	721	256.62																			720	489.69																720	287.757	295.37
	722	256.149																			721	489.52																721	287.371	294.65
	723	256.767																			722	489.891																722	287.849	295.498
	724	256.14																			723	489.822																723	287.188	294.573
	725	256.72																			724	489.921																724	287.732	295.378
	726	256.227																			725	489.972																725	287.109	294.651
	727	256.367																			726	489.666																726	287.805	295.394
	728	256.156																			727	489.906																727	287.325	295.08
	729	255.981																			728	489.787																728	287.649	295.205
	730	256.398																			729	490.132																729	287.686	295.607
	731	256.015																			730	489.926																730	287.473	295.107
	732	256.615																			731	490.391																731	287.894	295.943
	733	255.99																			732	490.405																732	287.369	295.137
	734	256.641																			733	490.678																733	288.04	296.081
	735	256.09																			734	490.732																734	287.354	295.222
	736	256.489																			735	490.848																735	287.967	295.982
	737	256.344																			736	490.961																736	287.417	295.508
	738	256.36																			737	490.808																737	287.818	295.787
	739	256.644																			738	490.956																738	287.72	296.034
	740	256.097																			739	490.864																739	287.552	295.544
	741	256.507																			740	491.088																740	287.83	296.277
	742	255.99																			741	490.864																741	287.347	295.424
	743	256.588																			742	490.954																742	287.938	296.329
	744	255.867																			743	491.018																743	287.188	295.328
	745	256.338																			744	491.181																744	287.573	295.936
	746	256.132																			745	491.158																745	286.887	295.201
	747	256.343																			746	490.649																746	287.266	295.561
	748	256.396																			747	491.155																747	287.089	295.734
	749	256.196																			748	491.118																748	287.357	295.763
	750	256.735																			749	491.556																749	287.829	296.712
	751	256.233																			750	491.505																750	287.633	296.186
	752	257.013																			751	491.788																751	288.083	297.067
	753	256.494																			752	491.74																752	287.668	296.386
	754	257.021																			753	491.814																753	288.399	297.329
	755	256.592																			754	491.947																754	287.844	296.632
	756	256.917																			755	491.987																755	288.44	297.239
	757	256.757																			756	491.803																756	287.934	296.857
	758	256.625																			757	491.509																757	288.168	296.88
	759	257.062																			758	491.556																758	288.288	297.401
	760	256.429																			759	491.424																759	288.201	296.933
	761	257.036																			760	491.659																760	288.686	297.823
	762	256.314																			761	491.608																761	288.136	296.893
	763	257.113																			762	491.764																762	288.82	297.895
	764	256.733																			763	491.706																763	288.019	296.922
	765	257.144																			764	491.814																764	288.446	297.483
	766	256.917																			765	491.824																765	287.773	296.867
	767	257.065																			766	491.436																766	288.1	297.065
	768	257.216																			767	491.713																767	287.983	297.305
	769	256.7																			768	491.604																768	287.857	296.815
	770	257.241																			769	491.97																769	288.08	297.478
	771	256.764																			770	491.744																770	287.606	296.685
	772	257.458																			771	491.98																771	288.29	297.74
	773	256.945																			772	491.885																772	287.485	296.727
	774	257.491																			773	492.02																773	288.225	297.65
	775	257.144																			774	492.045																774	287.571	296.986
	776	257.411																			775	491.934																775	288.105	297.43
	777	257.49																			776	492.117																776	287.904	297.468
	778	257.249																			777	491.937																777	287.904	297.14
	779	257.822																			778	492.17																778	287.919	297.564
	780	257.291																			779	492.126																779	287.452	296.706
	781	257.957																			780	492.273																780	287.981	297.65
	782	257.257																			781	492.206																781	287.498	296.947
	783	257.882																			782	492.225																782	288.137	297.848
	784	257.326																			783	492.351																783	287.458	297.001
	785	257.742																			784	492.392																784	287.987	297.579
	786	257.657																			785	492.496																785	287.461	297.249
	787	257.46																			786	492.022																786	287.571	297.115
	788	257.753																			787	492.316																787	287.578	297.556
	789	257.12																			788	492.29																788	287.349	296.976
	790	257.571																			789	492.655																789	287.739	297.811
	791	256.966																			790	492.687																790	287.245	297.019
	792	257.533																			791	492.913																791	287.81	297.885
	793	256.976																			792	492.897																792	287.156	297.141
	794	257.432																			793	492.946																793	287.677	297.801
	795	257.245																			794	493.219																794	287.017	297.195
	796	257.362																			795	493.24																795	287.339	297.404
	797	257.507																			796	493.624																796	287.14	297.568
	798	257.244																			797	493.609																797	286.983	297.06
	799	257.688																			798	493.635																798	287.397	297.891
	800	257.183																			799	493.339																799	286.899	297.057
	801	257.754																			800	493.347																800	287.601	298.075
	802	257.345																			801	493.495																801	287.087	297.388
	803	257.799																			802	493.742																802	287.752	298.194
	804	257.361																			803	493.84																803	287.221	297.661
	805	257.709																			804	493.778																804	287.768	298.143
	806	257.82																			805	493.907																805	287.392	298.034
	807	257.455																			806	493.843																806	287.356	297.687
	808	257.84																			807	493.884																807	287.523	298.308
	809	257.153																			808	493.421																808	287.029	297.421
	810	257.761																			809	493.639																809	287.559	298.35
	811	257.166																			810	493.29																810	286.999	297.545
	812	257.8																			811	493.623																811	287.609	298.421
	813	257.23																			812	493.692																812	287.084	297.779
	814	257.601																			813	493.685																813	287.692	298.404
	815	257.513																			814	493.928																814	287.228	298.147
	816	257.573																			815	494.118																815	287.476	298.153
	817	258.064																			816	494.427																816	287.591	298.624
	818	257.597																			817	494.166																817	287.279	297.907
	819	258.19																			818	494.287																818	287.589	298.639
	820	257.559																			819	494.311																819	287.009	297.732
	821	258.063																			820	494.372																820	287.685	298.713
	822	257.594																			821	494.472																821	287.094	297.984
	823	258.092																			822	494.168																822	287.702	298.7
	824	258.078																			823	494.302																823	286.93	298.069
	825	258.06																			824	493.942																824	287.065	298.04
	826	258.302																			825	494.068																825	286.971	298.291
	827	257.658																			826	494.084																826	286.863	297.797
	828	258.195																			827	494.213																827	287.19	298.579
	829	257.636																			828	494.063																828	286.692	297.772
	830	258.365																			829	494.405																829	287.334	298.77
	831	257.89																			830	494.36																830	286.69	297.95
	832	258.45																			831	494.319																831	287.397	298.843
	833	257.965																			832	494.587																832	286.886	298.318
	834	258.128																			833	494.688																833	287.32	298.686
	835	258.185																			834	494.774																834	287.058	298.701
	836	257.884																			835	494.55																835	287.094	298.443
	837	258.509																			836	494.602																836	287.206	299.003
	838	258.007																			837	494.501																837	286.835	298.267
	839	258.707																			838	494.509																838	287.337	299.143
	840	258.225																			839	494.559																839	286.726	298.281
	841	258.584																			840	494.589																840	287.305	299.102
	842	258.067																			841	494.733																841	286.72	298.374
	843	258.274																			842	494.723																842	287.332	298.977
	844	258.202																			843	495.016																843	286.768	298.581
	845	258.098																			844	494.665																844	286.964	298.517
	846	258.57																			845	494.997																845	286.849	298.8
	847	258.143																			846	494.818																846	286.453	298.026
	848	258.769																			847	494.945																847	286.805	298.822
	849	258.197																			848	494.729																848	286.256	297.972
	850	258.796																			849	494.758																849	286.914	298.963
	851	258.251																			850	494.781																850	286.361	298.201
	852	258.662																			851	494.885																851	287.036	299.035
	853	258.424																			852	495.301																852	286.595	298.636
	854	258.364																			853	495.296																853	286.989	298.883
	855	258.697																			854	495.492																854	286.916	299.152
	856	258.232																			855	495.227																855	286.753	298.638
	857	258.742																			856	495.209																856	287.09	299.404
	858	258.194																			857	495.126																857	286.583	298.559
	859	258.688																			858	495.18																858	287.164	299.499
	860	258.182																			859	495.04																859	286.541	298.654
	861	258.794																			860	495.081																860	287.175	299.479
	862	258.496																			861	495.022																861	286.562	298.777
	863	258.734																			862	494.864																862	286.944	299.145
	864	258.907																			863	495.217																863	286.632	299.118
	865	258.75																			864	495.278																864	286.629	298.775
	866	259.322																			865	495.656																865	286.853	299.426
	867	258.709																			866	495.657																866	286.641	298.81
	868	259.227																			867	495.822																867	287.169	299.788
	869	258.639																			868	495.82																868	286.618	298.903
	870	259.296																			869	495.86																869	287.071	299.658
	871	258.862																			870	495.972																870	286.297	298.768
	872	259.059																			871	496.049																871	286.541	299.049
	873	258.982																			872	496.35																872	285.846	298.545
	874	258.99																			873	496.179																873	286.027	298.457
	875	259.32																			874	496.161																874	286.035	298.905
	876	258.739																			875	495.849																875	285.74	298.245
	877	259.355																			876	495.987																876	286.337	299.333
	878	258.823																			877	495.941																877	285.773	298.476
	879	259.199																			878	496.14																878	286.376	299.393
	880	258.701																			879	496.149																879	285.707	298.534
	881	258.987																			880	496.098																880	286.239	299.159
	882	258.664																			881	496.231																881	285.729	298.747
	883	258.627																			882	496.179																882	286.073	298.941
	884	258.902																			883	496.161																883	286.07	299.327
	885	258.508																			884	496.134																884	285.946	298.843
	886	258.943																			885	496.523																885	286.294	299.631
	887	258.443																			886	496.619																886	285.878	298.835
	888	258.938																			887	496.705																887	286.384	299.682
	889	258.415																			888	496.438																888	285.811	298.911
	890	258.862																			889	496.307																889	286.421	299.765
	891	258.6																			890	496.425																890	285.886	299.207
	892	258.815																			891	496.507																891	286.313	299.553
	893	258.861																			892	496.642																892	285.892	299.532
	894	258.511																			893	496.619																893	285.735	299.028
	895	258.895																			894	496.758																894	285.901	299.692
	896	258.214																			895	496.679																895	285.669	299.023
	897	258.76																			896	496.89																896	286.136	299.961
	898	258.372																			897	496.625																897	285.647	299.194
	899	258.797																			898	496.386																898	286.143	299.959
	900	258.498																			899	496.546																899	285.444	299.166
	901	258.789																			900	496.707																900	286.067	299.728
	902	258.824																			901	496.925																901	285.538	299.445
	903	46.751																			902	496.736																902	285.719	299.263
	904	46.238																			903	497.276																903	285.632	299.658
	905	46.955																			904	497.125																904	285.499	299.063
	906	47.455																			905	497.298																905	285.855	299.889
	907	47.279																			906	497.329																906	285.286	298.999
	908	48.696																			907	497.33																907	285.877	299.877
	909	47.588																			908	497.387																908	285.274	299.111
	910	49.203																			909	497.092																909	285.721	299.573
	911	48.037																			910	497.092																910	285.17	299.247
	912	49.193																			911	496.949																911	285.492	299.347
	913	49.02																			912	497.153																912	285.438	299.674
	914	49.095																			913	497.063																913	285.395	299.257
	915	49.745																			914	497.177																914	285.846	300.162
	916	48.934																			915	497.101																915	285.46	299.418
	917	50.246																			916	497.287																916	286.02	300.298
	918	48.865																			917	497.155																917	285.395	299.501
	919	50.706																			918	497.085																918	286.069	300.276
	920	49.544																			919	497.333																919	285.38	299.626
	921	50.727																			920	497.231																920	285.748	299.891
	922	50.347																			921	497.126																921	285.392	299.855
	923	50.428																			922	496.968																922	285.38	299.43
	924	51.047																			923	497.556																923	285.654	300.139
	925	50.253																			924	497.454																924	285.155	299.249
	926	51.462																			925	497.58																925	285.713	300.167
	927	50.243																			926	497.464																926	285.088	299.252
	928	51.803																			927	497.668																927	285.741	300.119
	929	50.417																			928	497.697																928	285.176	299.52
	930	51.591																			929	497.744																929	285.784	300.104
	931	50.98																			930	498.008																930	285.499	300.057
	932	51.411																			931	497.938																931	285.647	299.924
	933	51.441																			932	498.079																932	285.799	300.509
	934	50.988																			933	498.055																933	285.514	299.779
	935	51.743																			934	498.151																934	286.065	300.685
	936	50.535																			935	498.078																935	285.337	299.712
	937	51.622																			936	498.019																936	285.891	300.523
	938	50.288																			937	498.017																937	285.109	299.627
	939	51.429																			938	498.023																938	285.742	300.312
	940	50.575																			939	498.103																939	285.168	299.858
	941	51.183																			940	498.049																940	285.428	299.916
	942	51.171																			941	498.451																941	285.297	300.142
	943	50.998																			942	498.423																942	285.057	299.457
	944	51.521																			943	498.446																943	285.388	300.236
	945	-124.548																			944	498.317																944	284.746	299.273
	946	-121.202																			945	498.356																945	27.654	35.485
	947	-123.291																			946	498.128																946	28.805	36.048
	948	-120.573																			947	498.331																947	27.978	35.977
	949	-121.186																			948	498.391																948	28.373	35.386
	950	-120.305																			949	498.26																949	28.525	36.526
	951	-119.348																			950	498.583																950	27.959	34.906
	952	-120.845																			951	498.695																951	29.068	36.673
	953	-118.059																			952	498.877																952	27.962	35.025
	954	-121.156																			953	498.863																953	29.281	36.602
	955	-117.682																			954	499.008																954	28.186	35.388
	956	-120.313																			955	498.913																955	29.228	36.121
	957	-118.302																			956	498.881																956	28.195	35.6
	958	-119.026																			957	498.868																957	28.615	35.284
	959	-118.543																			958	498.914																958	28.673	36.069
	960	-117.764																			959	499.018																959	28.37	35.006
	961	-118.796																			960	498.794																960	29.272	36.482
	962	-116.46																			961	498.952																961	28.281	34.942
	963	-119.557																			962	499.022																962	29.741	36.683
	964	-116.626																			963	499.053																963	28.607	35.438
	965	-119.304																			964	498.918																964	29.79	36.517
	966	-117.366																			965	498.917																965	28.994	35.979
	967	-118.414																			966	499.07																966	29.639	36.182
	968	-118.156																			967	499.003																967	29.456	36.563
	969	-117.602																			968	499.359																968	29.285	35.767
	970	-118.746																			969	499.378																969	29.956	37.025
	971	-116.614																			970	499.175																970	29.126	35.6
	972	-119.244																			971	499.069																971	30.209	37.059
	973	-116.658																			972	499.06																972	29.073	35.721
	974	-119.35																			973	499.238																973	30.134	36.846
	975	-117.609																			974	499.331																974	29.192	35.982
	976	-118.714																			975	499.26																975	29.956	36.47
	977	-118.182																			976	499.371																976	29.534	36.511
	978	-117.866																			977	499.528																977	29.606	36.128
	979	-118.653																			978	499.647																978	30.029	37.071
	980	-117.167																			979	499.921																979	29.358	35.821
	981	-119.046																			980	499.778																980	30.25	37.146
	982	-116.783																			981	500.06																981	29.285	35.914
	983	-119.225																			982	500.264																982	30.425	37.198
	984	-117.387																			983	500.366																983	29.267	35.999
	985	-118.569																			984	500.453																984	30.181	36.814
	986	-117.95																			985	500.708																985	29.499	36.446
	987	-117.956																			986	500.791																986	29.619	36.139
	988	-118.754																			987	500.694																987	-161.599	-160.809
	989	-117.849																			988	500.626																988	-160.525	-156.885
	990	-119.573																			989	500.228																989	-161.14	-159.509
	991	-117.666																			990	500.262																990	-160.955	-158.609
	992	-120.053																			991	500.152																991	-160.702	-158.064
	993	-118.137																			992	500.322																992	-161.34	-159.656
	994	-119.498																			993	500.086																993	-160.243	-157.169
	995	-118.661																			994	500.192																994	-161.621	-160.314
	996	-118.833																			995	500.302																995	-160.193	-157.131
	997	-119.03																			996	500.318																996	-161.405	-160.128
	998	-118.323																			997	500.497																997	-160.292	-157.771
	999	-119.679																			998	500.513																998	-161.058	-159.281
	1000	-118.184																			999	500.414																999	-160.514	-158.62
	1001	-120.168																			1000	500.301																1000	-160.611	-158.312
	1002	-118.591																			1001	500.475																1001	-160.839	-159.431
	1003	-120.142																			1002	500.43																1002	-160.01	-157.649
	1004	-119.33																			1003	500.582																1003	-161.072	-159.994
	1005	-119.741																			1004	500.7																1004	-159.899	-157.588
	1006	-119.96																			1005	500.819																1005	-161.204	-160.079
	1007	-119.449																			1006	500.883																1006	-159.858	-157.984
	1008	-120.327																			1007	500.975																1007	-160.82	-159.412
	1009	-119.203																			1008	501.025																1008	-160.017	-158.67
	1010	-120.837																			1009	500.893																1009	-160.179	-158.592
	1011	-119.518																			1010	500.901																1010	-160.132	-159.252
	1012	45.532																			1011	500.97																1011	-159.696	-158.072
	1013	43.845																			1012	500.834																1012	-160.444	-159.715
	1014	46.025																			1013	500.71																1013	-159.456	-157.827
	1015	44.663																			1014	500.571																1014	-160.617	-159.895
	1016	45.77																			1015	500.854																1015	-159.552	-158.11
	1017	45.721																			1016	500.962																1016	-160.722	-159.691
	1018	45.622																			1017	501.019																1017	-159.809	-158.709
	1019	46.519																			1018	500.829																1018	-160.427	-159.242
	1020	45.298																			1019	501.047																1019	-159.907	-159.222
	1021	47.063																			1020	501.274																1020	-159.843	-158.467
	1022	45.192																			1021	501.459																1021	-160.246	-159.615
	1023	47.26																			1022	501.415																1022	-159.464	-157.981
	1024	45.728																			1023	501.791																1023	-160.451	-159.801
	1025	46.885																			1024	502.211																1024	-159.239	-158.049
	1026	46.665																			1025	502.226																1025	-160.222	-159.652
	1027	46.562																			1026	502.331																1026	-159.264	-158.389
	1028	47.265																			1027	502.383																1027	-160	-159.239
	1029	46.197																			1028	502.28																1028	-159.455	-158.983
	1030	47.926																			1029	502.009																1029	-159.67	-158.765
	1031	46.384																			1030	501.999																1030	-159.822	-159.626
	1032	48.287																			1031	501.899																1031	-159.211	-158.244
	1033	46.801																			1032	501.996																1032	-160.155	-159.978
	1034	48.107																			1033	502.118																1033	-159.034	-158.111
	1035	47.367																			1034	502.2																1034	-160.055	-159.832
	1036	47.231																			1035	502.445																1035	-158.948	-158.244
	1037	47.775																			1036	502.38																1036	-159.815	-159.328
	1038	46.963																			1037	502.366																1037	19.836	39.282
	1039	48.278																			1038	502.163																1038	21.402	41.793
	1040	46.829																			1039	502.33																1039	20.67	40.081
	1041	48.61																			1040	502.195																1040	21.32	40.799
	1042	47.116																			1041	502.16																1041	21.675	41.252
	1043	48.315																			1042	502.087																1042	21.57	40.246
	1044	47.64																			1043	502.445																1043	22.702	42.287
	1045	47.993																			1044	502.313																1044	21.743	40.119
	1046	48.293																			1045	502.266																1045	23.33	42.422
	1047	47.71																			1046	502.516																1046	22.135	40.284
	1048	48.634																			1047	502.394																1047	23.788	42.317
	1049	47.51																			1048	502.551																1048	23.141	41.258
	1050	49.037																			1049	502.578																1049	24.331	42.323
	1051	47.676																			1050	502.766																1050	24.355	42.588
	1052	49.044																			1051	502.496																1051	24.697	42.159
	1053	48.156																			1052	502.337																1052	25.287	43.64
	1054	48.825																			1053	502.471																1053	24.716	42.203
	1055	48.79																			1054	502.406																1054	26.104	44.186
	1056	48.401																			1055	502.639																1055	25.102	42.46
	1057	49.309																			1056	502.567																1056	26.421	44.136
	1058	48.275																			1057	502.658																1057	25.373	42.828
	1059	49.704																			1058	502.738																1058	26.435	43.777
	1060	48.432																			1059	502.713																1059	26.001	43.488
	1061	49.655																			1060	502.676																1060	26.573	43.496
	1062	48.568																			1061	502.645																1061	26.826	44.442
	1063	49.294																			1062	502.734																1062	26.357	43.287
	1064	49.106																			1063	502.662																1063	27.399	44.842
	1065	49																			1064	502.667																1064	26.56	43.42
	1066	49.727																			1065	502.718																1065	27.889	45.067
	1067	48.807																			1066	502.791																1066	26.831	43.716
	1068	50.078																			1067	502.76																1067	27.854	44.765
	1069	48.915																			1068	503.023																1068	27.334	44.333
	1070	50.23																			1069	503.2																1069	28.067	44.67
	1071	49.072																			1070	503.224																1070	27.949	45.109
	1072	49.922																			1071	503.352																1071	27.776	44.36
	1073	49.573																			1072	503.197																1072	28.589	45.665
	1074	49.73																			1073	503.264																1073	27.824	44.387
	1075	50.051																			1074	503.145																1074	29.015	45.951
	1076	49.407																			1075	503.199																1075	27.915	44.478
	1077	50.277																			1076	503.127																1076	28.988	45.646
	1078	48.968																			1077	503.336																1077	28.208	44.833
	1079	50.057																			1078	503.184																1078	29.009	45.319
	1080	48.783																			1079	503.464																1079	28.475	45.205
	1081	49.776																			1080	503.7																1080	28.502	44.814
	1082	49.055																			1081	503.831																1081	28.866	45.634
	1083	49.379																			1082	503.72																1082	28.193	44.449
	1084	49.557																			1083	503.59																1083	29.347	45.999
	1085	49.194																			1084	503.7																1084	28.411	44.701
	1086	50.227																			1085	503.739																1085	29.651	46.159
	1087	49.368																			1086	503.575																1086	28.826	45.226
	1088	50.547																			1087	503.584																1087	29.868	46.07
	1089	49.52																			1088	503.608																1088	29.231	45.814
	1090	50.661																			1089	503.903																1089	29.541	45.769
	1091	49.732																			1090	504.182																1090	29.849	46.437
	1092	50.052																			1091	504.241																1091	29.236	45.342
	1093	49.772																			1092	504.15																1092	30.035	46.586
	1094	49.453																			1093	504.061																1093	29.003	45.138
	1095	50.097																			1094	504.065																1094	30.142	46.59
	1096	49.298																			1095	504.259																1095	29.282	45.558
	1097	50.415																			1096	504.342																1096	30.533	46.729
	1098	49.329																			1097	504.334																1097	29.889	46.375
	1099	50.539																			1098	504.39																1098	30.53	46.763
	1100	49.577																			1099	504.361																1099	30.529	47.048
	1101	50.249																			1100	504.326																1100	30.269	46.39
	1102	50.025																			1101	504.071																1101	30.998	47.556
	1103	50.016																			1102	504.288																1102	30.257	46.376
	1104	50.449																			1103	504.126																1103	31.48	47.942
	1105	49.766																			1104	504.159																1104	30.668	46.819
	1106	50.667																			1105	504.057																1105	31.747	47.991
	1107	49.671																			1106	504.023																1106	30.775	47.091
	1108	50.955																			1107	504.051																1107	31.566	47.786
	1109	49.699																			1108	504.057																1108	31.257	47.669
	1110	50.429																			1109	504.005																1109	31.146	47.198
	1111	49.956																			1110	503.958																1110	31.348	47.837
	1112	50.189																			1111	503.999																1111	30.66	46.724
	1113	50.504																			1112	504.09																1112	31.581	48
	1114	50.055																			1113	504.17																1113	30.702	46.813
	1115	50.928																			1114	504.006																1114	31.94	48.183
	1116	49.798																			1115	503.957																1115	30.967	47.298
	1117	50.802																			1116	503.796																1116	31.93	48.203
	1118	49.737																			1117	503.885																1117	31.581	47.945
	1119	50.812																			1118	503.797																1118	31.782	47.937
	1120	50.307																			1119	503.969																1119	32.058	48.594
	1121	50.625																			1120	504.12																1120	31.673	47.745
	1122	50.583																			1121	504.072																1121	32.455	48.967
	1123	50.208																			1122	503.969																1122	31.518	47.654
	1124	50.879																			1123	504.224																1123	32.789	49.114
	1125	49.943																			1124	504.416																1124	31.745	47.973
	1126	51.056																			1125	504.393																1125	32.635	48.906
	1127	50.076																			1126	504.599																1126	31.969	48.262
	1128	51.104																			1127	504.711																1127	32.42	48.582
	1129	50.259																			1128	504.791																1128	32.361	48.785
	1130	50.625																			1129	504.838																1129	32.024	48.064
	1131	50.368																			1130	504.517																1130	32.585	49.048
	1132	50.433																			1131	504.715																1131	31.765	47.802
	1133	50.695																			1132	504.638																1132	32.966	49.256
	1134	50.202																			1133	504.493																1133	31.972	48.105
	1135	51.208																			1134	504.422																1134	32.901	49.188
	1136	50.269																			1135	504.288																1135	32.176	48.414
	1137	51.249																			1136	504.181																1136	32.813	48.975
	1138	50.434																			1137	504.405																1137	32.552	48.915
	1139	51.332																			1138	504.31																1138	32.622	48.721
	1140	50.923																			1139	504.589																1139	33.106	49.531
	1141	51.263																			1140	504.623																1140	32.431	48.458
	1142	51.499																			1141	504.5																1141	33.379	49.751
	1143	50.962																			1142	504.459																1142	32.471	48.536
	1144	51.851																			1143	504.45																1143	33.54	49.877
	1145	50.772																			1144	504.179																1144	32.709	48.885
	1146	51.799																			1145	504.225																1145	33.462	49.646
	1147	50.878																			1146	504.394																1146	32.934	49.234
	1148	51.902																			1147	504.459																1147	33.138	49.208
	1149	51.291																			1148	504.775																1148	33.324	49.732
	1150	51.611																			1149	504.761																1149	32.814	48.827
	1151	51.481																			1150	504.532																1150	33.693	50.027
	1152	51.091																			1151	504.559																1151	32.748	48.767
	1153	51.704																			1152	504.334																1152	33.845	50.177
	1154	50.755																			1153	504.608																1153	32.951	49.106
	1155	51.666																			1154	504.555																1154	33.861	50.117
	1156	50.512																			1155	504.873																1155	33.29	49.585
	1157	51.493																			1156	504.844																1156	33.811	49.935
	1158	50.548																			1157	505.048																1157	33.765	50.18
	1159	51.24																			1158	505.264																1158	33.62	49.71
	1160	50.929																			1159	505.341																1159	34.356	50.792
	1161	50.881																			1160	505.388																1160	33.399	49.433
	1162	51.394																			1161	505.313																1161	34.273	50.712
	1163	50.72																			1162	505.158																1162	33.314	49.499
	1164	51.593																			1163	505.154																1163	34.227	50.534
	1165	50.58																			1164	505.251																1164	33.464	49.746
	1166	51.792																			1165	505.108																1165	34.152	50.347
	1167	50.88																			1166	505.046																1166	34.062	50.457
	1168	51.6																			1167	505.085																1167	33.917	50.008
	1169	51.045																			1168	505.014																1168	34.427	50.851
	1170	51.125																			1169	505.046																1169	33.964	49.923
	1171	51.314																			1170	504.778																1170	34.575	51.034
	1172	50.764																			1171	504.904																1171	33.634	49.73
	1173	51.478																			1172	504.845																1172	34.638	50.942
	1174	50.421																			1173	505.053																1173	33.948	50.094
	1175	51.423																			1174	505																1174	34.666	50.848
	1176	50.456																			1175	505.371																1175	34.244	50.525
	1177	51.45																			1176	505.307																1176	34.597	50.697
	1178	50.729																			1177	505.231																1177	34.694	51.1
	1179	50.992																			1178	505.129																1178	34.19	50.155
	1180	51.01																			1179	505.021																1179	34.859	51.253
	1181	50.832																			1180	505.105																1180	34.07	50.09
	1182	51.416																			1181	505.071																1181	35.179	51.505
	1183	50.615																			1182	505.149																1182	34.354	50.502
	1184	51.613																			1183	504.921																1183	35.138	51.355
	1185	50.565																			1184	504.963																1184	34.485	50.724
	1186	51.661																			1185	505.007																1185	34.827	50.924
	1187	50.911																			1186	505.025																1186	34.872	51.218
	1188	51.624																			1187	504.937																1187	34.683	50.66
	1189	51.29																			1188	504.907																1188	35.179	51.628
	1190	51.279																			1189	505.097																1189	34.503	50.568
	1191	51.696																			1190	504.997																1190	35.523	51.889
	1192	51.092																			1191	504.942																1191	34.646	50.75
	1193	52.028																			1192	504.811																1192	35.792	52.015
	1194	50.943																			1193	505.088																1193	35.121	51.312
	1195	51.999																			1194	504.649																1194	35.618	51.723
	1196	51.115																			1195	504.764																1195	35.355	51.688
	1197	51.89																			1196	504.694																1196	35.419	51.351
	1198	51.424																			1197	504.723																1197	35.736	52.178
	1199	51.571																			1198	504.585																1198	35.149	51.159
	1200	51.818																			1199	504.62																1199	36.066	52.426
	1201	51.262																			1200	504.775																1200	35.238	51.264
	1202	52.119																			1201	504.734																1201	36.198	52.414
	1203	51.24																			1202	504.908																1202	35.426	51.522
	1204	52.395																			1203	504.987																1203	36.033	52.167
	1205	51.356																			1204	505.163																1204	35.642	51.879
	1206	52.357																			1205	505.203																1205	35.912	51.867
	1207	51.622																			1206	505.271																1206	36.183	52.562
	1208	52.05																			1207	505.37																1207	35.774	51.78
	1209	52.035																			1208	505.254																1208	36.514	52.89
	1210	51.803																			1209	505.339																1209	35.665	51.705
	1211	52.419																			1210	505.245																1210	36.54	52.863
	1212	51.631																			1211	505.413																1211	35.649	51.802
	1213	52.597																			1212	505.247																1212	36.525	52.764
	1214	51.383																			1213	505.233																1213	35.94	52.213
	1215	52.408																			1214	505.151																1214	36.393	52.409
	1216	51.599																			1215	505.427																1215	36.209	52.616
	1217	52.238																			1216	505.531																1216	35.793	51.852
	1218	51.883																			1217	505.679																1217	36.368	52.802
	1219	51.737																			1218	505.514																1218	35.633	51.726
	1220	51.92																			1219	505.551																1219	36.565	52.97
	1221	51.164																			1220	505.463																1220	35.575	51.755
	1222	52.051																			1221	505.572																1221	36.366	52.666
	1223	50.963																			1222	505.722																1222	35.617	51.874
	1224	52																			1223	505.573																1223	36.073	52.191
	1225	51.16																			1224	505.75																1224	35.753	52.122
	1226	51.927																			1225	505.736																1225	35.793	51.862
	1227	51.606																			1226	505.854																1226	36.262	52.67
	1228	51.909																			1227	505.861																1227	35.643	51.681
	1229	52.16																			1228	505.858																1228	36.557	52.938
	1230	51.618																			1229	506.149																1229	35.795	51.859
	1231	52.4																			1230	505.919																1230	36.56	52.837
	1232	51.455																			1231	506.101																1231	35.769	51.923
	1233	52.47																			1232	505.884																1232	36.429	52.494
	1234	51.467																			1233	54.43																1233	35.901	52.193
	1235	52.269																			1234	53.999																1234	36.015	52.053
	1236	51.404																			1235	54.46																1235	36.197	52.521
	1237	51.555																			1236	54.564																1236	35.771	51.672
	1238	51.576																			1237	54.033																1237	36.519	52.828
	1239	51.27																			1238	54.736																1238	35.774	51.766
	1240	51.933																			1239	54.062																1239	36.838	53.088
	1241	51.158																			1240	55.455																1240	36.01	52.12
	1242	52.126																			1241	54.814																1241	36.837	52.919
	1243	51.138																			1242	55.746																1242	36.265	52.463
	1244	52.253																			1243	55.084																1243	36.605	52.657
	1245	51.62																			1244	55.37																1244	36.733	53.043
	1246	52.353																			1245	55.347																1245	36.444	52.405
	1247	52.155																			1246	55.182																1246	36.987	53.337
	1248	52.016																			1247	55.891																1247	36.283	52.252
	1249	52.473																			1248	55.177																1248	37.138	53.432
	1250	51.625																			1249	55.987																1249	36.244	52.284
	1251	52.466																			1250	55.446																1250	37.197	53.316
	1252	51.404																			1251	56.319																1251	36.512	52.742
	1253	52.394																			1252	55.649																1252	37.146	53.273
	1254	51.466																			1253	56.196																1253	36.884	53.162
	1255	52.213																			1254	55.972																1254	36.911	52.903
	1256	51.867																			1255	56.029																1255	37.137	53.499
	1257	52.059																			1256	56.281																1256	36.614	52.574
	1258	52.401																			1257	55.81																1257	37.458	53.78
	1259	51.871																			1258	56.492																1258	36.523	52.532
	1260	52.598																			1259	55.955																1259	37.431	53.614
	1261	51.495																			1260	56.755																1260	36.631	52.729
	1262	52.449																			1261	56.196																1261	37.29	53.439
	1263	51.44																			1262	56.832																1262	36.82	53.053
	1264	52.265																			1263	56.553																1263	37.002	53.005
	1265	51.67																			1264	56.857																1264	37.199	53.534
	1266	51.883																			1265	56.768																1265	36.787	52.747
	1267	51.897																			1266	56.46																1266	37.634	53.971
	1268	51.73																			1267	57.014																1267	36.861	52.838
	1269	52.272																			1268	56.515																1268	37.833	54.066
	1270	51.47																			1269	57.293																1269	37.013	53.087
	1271	52.352																			1270	56.893																1270	37.831	54.022
	1272	51.506																			1271	57.639																1271	37.211	53.399
	1273	52.373																			1272	57.108																1272	37.649	53.707
	1274	51.581																			1273	57.48																1273	37.62	53.928
	1275	52.119																			1274	57.362																1274	37.396	53.398
	1276	51.93																			1275	57.324																1275	37.895	54.303
	1277	51.86																			1276	57.907																1276	37.248	53.256
	1278	52.156																			1277	57.379																1277	38.197	54.523
	1279	51.397																			1278	58.033																1278	37.432	53.557
	1280	52.327																			1279	57.313																1279	38.305	54.617
	1281	51.248																			1280	58.024																1280	37.539	53.761
	1282	52.287																			1281	57.583																1281	37.986	54.166
	1283	51.328																			1282	58.229																1282	37.726	54.12
	1284	52.193																			1283	58.099																1283	37.576	53.682
	1285	51.746																			1284	58.158																1284	38.015	54.495
	1286	51.848																			1285	58.345																1285	37.366	53.443
	1287	52.077																			1286	57.879																1286	38.352	54.767
	1288	51.501																			1287	58.526																1287	37.458	53.605
	1289	52.206																			1288	58.107																1288	38.276	54.679
	1290	51.205																			1289	58.945																1289	37.459	53.679
	1291	52.312																			1290	58.171																1290	38.055	54.281
	1292	51.351																			1291	58.578																1291	37.66	54.021
	1293	52.254																			1292	40.363																1292	37.667	53.801
	1294	51.757																			1293	40.558																1293	37.766	54.222
	1295	52.125																			1294	40.276																1294	37.166	53.26
	1296	52.108																			1295	40.186																1295	37.797	54.229
	1297	51.795																			1296	40.028																1296	36.981	53.102
	1298	52.611																			1297	40.06																1297	37.811	54.262
	1299	51.895																			1298	40.18																1298	36.975	53.198
	1300	53.129																			1299	40.102																1299	37.753	54.057
	1301	52.019																			1300	40.343																1300	37.306	53.681
	1302	52.998																			1301	40.173																1301	37.613	53.858
	1303	52.237																			1302	40.215																1302	37.743	54.257
	1304	52.902																			1303	40.105																1303	37.626	53.815
	1305	52.607																			1304	40.225																1304	38.324	54.804
	1306	52.453																			1305	39.941																1305	37.501	53.653
	1307	52.919																			1306	39.936																1306	38.125	54.687
	1308	52.128																			1307	39.79																1307	37.079	53.36
	1309	53.001																			1308	39.479																1308	37.941	54.388
	1310	51.85																			1309	39.654																1309	37.234	53.695
	1311	52.778																			1310	39.3																1310	37.754	54.11
	1312	51.755																			1311	39.471																1311	37.727	54.304
	1313	52.546																			1312	38.988																1312	37.844	54.158
	1314	52.224																			1313	39.064																1313	38.346	54.973
	1315	52.435																			1314	38.918																1314	37.741	53.967
	1316	52.658																			1315	38.881																1315	38.577	55.195
	1317	52.101																			1316	39.114																1316	37.575	53.894
	1318	52.93																			1317	38.91																1317	38.435	54.953
	1319	51.744																			1318	39.007																1318	37.761	54.194
	1320	52.835																			1319	38.891																1319	38.455	54.898
	1321	51.867																			1320	39.296																1320	38.105	54.672
	1322	52.772																			1321	39.112																1321	38.11	54.456
	1323	52.011																			1322	39.308																1322	38.494	55.151
	1324	52.411																			1323	38.938																1323	38.023	54.267
	1325	52.449																			1324	39.002																1324	38.693	55.421
	1326	52.201																			1325	38.959																1325	37.731	54.05
	1327	53.064																			1326	38.762																1326	38.391	54.979
	1328	52.161																			1327	39.18																1327	37.517	53.955
	1329	53.165																			1328	38.755																1328	38.182	54.703
	1330	52.024																			1329	38.981																1329	37.746	54.314
	1331	53.044																			1330	38.398																1330	38.093	54.515
	1332	52.431																			1331	38.623																1331	38.238	54.924
	1333	52.989																			1332	38.346																1332	38.033	54.32
	1334	52.712																			1333	38.421																1333	38.663	55.46
	1335	52.582																			1334	38.338																1334	37.944	54.321
	1336	53.102																			1335	38.046																1335	38.946	55.622
	1337	52.308																			1336	38.282																1336	38.06	54.492
	1338	53.185																			1337	38.877																1337	38.868	55.443
	1339	52.09																			1338	38.252																1338	38.12	54.665
	1340	53.017																			1339	38.327																1339	38.631	55.122
	1341	52.245																			1340	38.01																1340	38.484	55.189
	1342	53.133																			1341	38.083																1341	38.417	54.761
	1343	52.764																			1342	37.975																1342	38.871	55.655
	1344	52.844																			1343	37.865																1343	38.255	54.616
	1345	53.239																			1344	37.945																1344	39.042	55.767
	1346	52.606																			1345	37.402																1345	38.189	54.598
	1347	53.568																			1346	37.391																1346	38.909	55.556
	1348	52.646																			1347	36.958																1347	38.159	54.684
	1349	53.707																			1348	36.963																1348	38.789	55.33
	1350	52.856																			1349	36.788																1349	38.514	55.166
	1351	53.685																			1350	36.666																1350	38.645	55.023
	1352	53.092																			1351	36.692																1351	38.804	55.605
	1353	53.173																			1352	36.498																1352	38.268	54.656
	1354	53.1																			1353	36.697																1353	39.003	55.748
	1355	52.629																			1354	36.575																1354	38.092	54.516
	1356	53.273																			1355	36.783																1355	38.989	55.692
	1357	52.494																			1356	36.468																1356	38.16	54.702
	1358	53.588																			1357	36.6																1357	38.849	55.474
	1359	52.646																			1358	36.163																1358	38.367	54.996
	1360	53.726																			1359	36.035																1359	38.712	55.135
	1361	52.893																			1360	36.056																1360	38.721	55.503
	1362	53.316																			1361	35.942																1361	38.533	54.944
	1363	53.149																			1362	36.039																1362	39.071	55.851
	1364	52.827																			1363	35.76																1363	38.399	54.797
	1365	53.229																			1364	36.129																1364	39.214	55.904
	1366	52.351																			1365	35.911																1365	38.445	54.911
	1367	53.342																			1366	35.983																1366	39.246	55.841
	1368	52.164																			1367	35.851																1367	38.703	55.27
	1369	53.184																			1368	36.013																1368	39.135	55.575
	1370	52.29																			1369	36.102																1369	38.895	55.674
	1371	53.026																			1370	35.963																1370	38.804	55.286
	1372	52.644																			1371	35.849																1371	39.265	56.083
	1373	52.837																			1372	35.504																1372	38.649	55.106
	1374	53.282																			1373	35.693																1373	39.481	56.285
	1375	52.758																			1374	35.361																1374	38.676	55.21
	1376	53.665																			1375	35.49																1375	39.467	56.185
	1377	52.632																			1376	35.168																1376	38.68	55.313
	1378	53.763																			1377	35.311																1377	39.23	55.819
	1379	52.898																			1378	35.274																1378	38.659	55.463
	1380	53.755																			1379	35.337																1379	38.58	55.108
	1381	53.007																			1380	35.471																1380	38.836	55.72
	1382	53.152																			1381	35.074																1381	38.121	54.638
	1383	53.273																			1382	35.36																1382	38.992	55.881
	1384	52.74																			1383	35.205																1383	38.253	54.815
	1385	53.582																			1384	35.641																1384	39.215	56.045
	1386	52.713																			1385	35.551																1385	38.302	54.972
	1387	53.882																			1386	35.593																1386	39.02	55.67
	1388	52.936																			1387	35.279																1387	38.444	55.252
	1389	54.018																			1388	35.159																1388	38.948	55.583
	1390	53.309																			1389	35.054																1389	38.884	55.812
	1391	53.802																			1390	34.774																1390	38.641	55.27
	1392	53.669																			1391	35.122																1391	39.093	56.075
	1393	53.33																			1392	35.027																1392	38.339	54.982
	1394	53.738																			1393	35.356																1393	39.275	56.217
	1395	52.798																			1394	35.002																1394	38.429	55.156
	1396	53.765																			1395	35.294																1395	39.397	56.206
	1397	52.671																			1396	34.93																1396	38.728	55.636
	1398	53.59																			1397	34.888																1397	39.324	56.143
	1399	52.579																			1398	34.92																1398	39.2	56.223
	1400	53.379																			1399	34.689																1399	39.033	55.78
	1401	53.063																			1400	34.655																1400	39.388	56.441
	1402	53.041																			1401	34.471																1401	38.732	55.454
	1403	53.474																			1402	34.686																1402	39.759	56.818
	1404	52.776																			1403	34.349																1403	39.033	55.816
	1405	53.47																			1404	34.309																1404	39.862	56.789
	1406	52.425																			1405	34.007																1405	39.142	56.029
	1407	53.437																			1406	34.232																1406	39.706	56.522
	1408	52.579																			1407	34.485																1407	39.163	56.079
	1409	53.344																			1408	34.667																1408	39.22	55.904
	1410	52.847																			1409	35.076																1409	39.495	56.508
	1411	53.108																			1410	34.704																1410	38.978	55.63
	1412	53.327																			1411	34.808																1411	39.749	56.81
	1413	52.979																			1412	34.353																1412	38.977	55.696
	1414	53.655																			1413	34.587																1413	39.85	56.802
	1415	52.823																			1414	34.206																1414	38.973	55.852
	1416	53.885																			1415	34.25																1415	39.803	56.761
	1417	52.728																			1416	34.2																1416	39.32	56.317
	1418	53.621																			1417	34.387																1417	39.595	56.399
	1419	52.771																			1418	34.554																1418	39.719	56.845
	1420	53.026																			1419	34.168																1419	39.383	56.14
	1421	52.817																			1420	34.518																1420	39.923	57.091
	1422	52.632																			1421	34.182																1421	39.077	55.878
	1423	53.054																			1422	34.417																1422	39.942	57.003
	1424	52.359																			1423	34.252																1423	38.908	55.787
	1425	53.479																			1424	34.314																1424	39.678	56.714
	1426	52.49																			1425	34.242																1425	38.957	55.938
	1427	53.551																			1426	34.194																1426	39.534	56.416
	1428	52.707																			1427	34.218																1427	39.477	56.642
	1429	53.323																			1428	34.023																1428	39.301	56.191
	1430	52.902																			1429	34.12																1429	39.765	57.003
	1431	52.99																			1430	33.741																1430	39.088	55.961
	1432	53.323																			1431	34.071																1431	40.097	57.27
	1433	52.661																			1432	33.742																1432	39.169	56.092
	1434	53.385																			1433	34.006																1433	39.971	57.109
	1435	52.354																			1434	33.835																1434	39.24	56.209
	1436	53.448																			1435	33.819																1435	39.87	56.798
	1437	52.448																			1436	33.848																1436	39.435	56.517
	1438	53.227																			1437	33.661																1437	39.462	56.27
	1439	52.72																			1438	33.856																1438	39.68	56.858
	1440	53.076																			1439	33.578																1439	39.251	56.025
	1441	53.27																			1440	34.035																1440	40.047	57.155
	1442	52.844																			1441	33.844																1441	39.206	55.999
	1443	53.679																			1442	34.242																1442	40.081	57.152
	1444	52.758																			1443	34.071																1443	39.236	56.107
	1445	53.865																			1444	34.291																1444	39.951	56.842
	1446	52.973																			1445	34.301																1445	39.365	56.331
	1447	53.89																			1446	34.262																1446	39.55	56.345
	1448	53.223																			1447	34.337																1447	39.658	56.764
	1449	53.621																			1448	33.979																1448	39.365	56.084
	1450	53.303																			1449	33.965																1449	40.09	57.196
	1451	53.018																			1450	33.598																1450	39.211	55.979
	1452	53.613																			1451	33.965																1451	40.033	57.119
	1453	52.674																			1452	33.769																1452	39.104	55.914
	1454	53.623																			1453	33.892																1453	39.859	56.783
	1455	52.54																			1454	33.728																1454	39.414	56.321
	1456	53.422																			1455	33.798																1455	39.901	56.68
	1457	52.514																			1456	33.905																1456	39.866	56.921
	1458	53.238																			1457	86.385																1457	39.681	56.404
	1459	53.097																			1458	85.571																1458	40.116	57.229
	1460	53.193																			1459	86.62																1459	39.254	55.971
	1461	53.75																			1460	86.437																1460	40.062	57.195
	1462	53.018																			1461	87.203																1461	39.168	55.985
	1463	53.931																			1462	87.449																1462	39.937	56.942
	1464	53.022																			1463	87.619																1463	39.132	56.076
	1465	54.08																			1464	88.545																1464	39.691	56.589
	1466	53.072																			1465	88.125																1465	39.493	56.576
	1467	53.859																			1466	89.423																1466	39.607	56.416
	1468	53.188																			1467	88.609																1467	39.884	57.089
	1469	53.445																			1468	89.752																1468	39.445	56.237
	1470	53.335																			1469	89.311																1469	40.134	57.373
	1471	52.898																			1470	90.244																1470	39.301	56.194
	1472	53.47																			1471	89.811																1471	40.069	57.199
	1473	52.542																			1472	90.03																1472	39.217	56.225
	1474	53.62																			1473	90.27																1473	39.793	56.828
	1475	52.687																			1474	90.089																1474	39.282	56.41
	1476	53.715																			1475	91.025																1475	39.615	56.509
	1477	53.023																			1476	90.22																1476	39.755	57.001
	1478	53.362																			1477	91.035																1477	39.501	56.331
	1479	53.187																			1478	90.294																1478	40.191	57.516
	1480	53.039																			1479	91.298																1479	39.387	56.313
	1481	53.734																			1480	90.772																1480	40.351	57.576
	1482	52.754																			1481	91.259																1481	39.584	56.568
	1483	53.757																			1482	91.629																1482	40.308	57.386
	1484	52.783																			1483	91.991																1483	39.779	56.869
	1485	53.737																			1484	92.552																1484	40.193	57.137
	1486	52.813																			1485	91.925																1485	40.092	57.278
	1487	53.537																			1486	92.904																1486	39.779	56.563
	1488	53.336																			1487	92.222																1487	40.207	57.513
	1489	53.39																			1488	93.003																1488	39.575	56.503
	1490	53.809																			1489	92.292																1489	40.461	57.756
	1491	53.228																			1490	92.841																1490	39.661	56.651
	1492	54.036																			1491	92.762																1491	40.498	57.682
	1493	53.088																			1492	92.726																1492	39.777	56.895
	1494	54.192																			1493	92.947																1493	40.405	57.497
	1495	53.177																			1494	92.471																1494	40.16	57.451
	1496	53.913																			1495	93.2																1495	40.218	57.146
	1497	53.305																			1496	92.546																1496	40.521	57.906
	1498	53.547																			1497	93.406																1497	39.936	56.87
	1499	53.588																			1498	92.777																1498	40.531	57.889
	1500	53.033																			1499	93.613																1499	39.7	56.72
	1501	53.837																			1500	93.547																1500	40.663	57.944
	1502	52.928																			1501	94.007																1501	39.848	56.981
	1503	54.11																			1502	94.188																1502	40.523	57.664
	1504	53.033																			1503	93.799																1503	40.098	57.359
	1505	53.919																			1504	94.373																1504	40.363	57.337
	1506	53.218																			1505	93.761																1505	40.394	57.811
	1507	53.709																			1506	94.548																1506	40.052	57.065
	1508	53.486																			1507	93.747																1507	40.661	58.042
	1509	52.977																			1508	94.495																1508	39.743	56.736
	1510	53.723																			1509	94.169																1509	40.614	57.898
	1511	52.918																			1510	94.397																1510	39.668	56.755
	1512	53.869																			1511	94.143																1511	40.478	57.648
	1513	52.815																			1512	94.127																1512	39.879	57.087
	1514	53.95																			1513	94.704																1513	40.308	57.33
	1515	53.085																			1514	94.409																1514	40.252	57.64
	1516	53.693																			1515	95.081																1515	40.109	57.104
	1517	53.348																			1516	94.368																1516	40.4	57.8
	1518	53.378																			1517	95.226																1517	39.624	56.598
	1519	53.775																			1518	95.064																1518	40.529	57.864
	1520	53.096																			1519	95.705																1519	39.731	56.747
	1521	54.028																			1520	95.273																1520	40.39	57.558
	1522	53.063																			1521	95.063																1521	39.389	56.515
	1523	54.143																			1522	95.085																1522	39.912	56.917
	1524	53.287																			1523	94.695																1523	39.581	56.862
	1525	54.205																			1524	95.388																1524	39.605	56.567
	1526	53.836																			1525	94.977																1525	39.955	57.287
	1527	54.003																			1526	95.567																1526	39.308	56.249
	1528	54.11																			1527	95.134																1527	40.182	57.522
	1529	53.539																			1528	95.631																1528	39.301	56.307
	1530	54.369																			1529	95.132																1529	40.226	57.508
	1531	53.422																			1530	95.122																1530	39.452	56.578
	1532	54.462																			1531	95.284																1531	40.193	57.3
	1533	53.369																			1532	95.196																1532	39.726	57.07
	1534	54.448																			1533	95.484																1533	39.932	57.063
	1535	53.586																			1534	94.835																1534	40.066	57.541
	1536	53.891																			1535	95.418																1535	39.766	56.821
	1537	53.883																			1536	95.068																1536	40.413	57.897
	1538	53.674																			1537	95.795																1537	39.563	56.664
	1539	54.438																			1538	95.546																1538	40.397	57.815
	1540	53.406																			1539	95.751																1539	39.43	56.635
	1541	54.458																			1540	95.738																1540	40.275	57.508
	1542	53.323																			1541	95.564																1541	39.541	56.922
	1543	54.373																			1542	95.877																1542	39.964	57.166
	1544	53.62																			1543	95.428																1543	39.893	57.365
	1545	54.178																			1544	95.981																1544	39.791	56.942
	1546	53.848																			1545	95.529																1545	40.331	57.923
	1547	53.85																			1546	96.188																1546	39.69	56.85
	1548	54.39																			1547	95.679																1547	40.604	58.126
	1549	53.628																			1548	96.147																1548	39.747	56.989
	1550	54.505																			1549	95.913																1549	40.585	57.998
	1551	53.41																			1550	95.9																1550	39.828	57.234
	1552	54.535																			1551	96.274																1551	40.301	57.633
	1553	53.575																			1552	95.897																1552	39.939	57.433
	1554	54.255																			1553	96.369																1553	39.94	57.144
	1555	53.682																			1554	95.799																1554	40.301	57.913
	1556	53.785																			1555	96.491																1555	39.62	56.794
	1557	53.939																			1556	96.086																1556	40.429	58.023
	1558	53.354																			1557	96.764																1557	39.546	56.809
	1559	54.172																			1558	96.605																1558	40.349	57.838
	1560	53.298																			1559	96.753																1559	39.486	56.883
	1561	54.499																			1560	96.861																1560	40.365	57.802
	1562	53.606																			1561	96.782																1561	39.926	57.44
	1563	54.544																			1562	97.059																1562	40.182	57.507
	1564	53.977																			1563	96.726																1563	40.31	58.015
	1565	54.248																			1564	97.236																1564	39.822	57.093
	1566	54.349																			1565	96.924																1565	40.507	58.196
	1567	54.068																			1566	97.63																1566	39.573	56.872
	1568	54.54																			1567	97.44																1567	40.32	57.887
	1569	53.429																			1568	97.742																1568	39.412	56.838
	1570	54.35																			1569	97.572																1569	40.226	57.77
	1571	53.301																			1570	97.398																1570	39.68	57.218
	1572	54.343																			1571	97.614																1571	40.196	57.602
	1573	53.373																			1572	97.258																1572	40.151	57.876
	1574	53.879																			1573	97.955																1573	40.004	57.375
	1575	53.599																			1574	97.53																1574	40.608	58.421
	1576	53.741																			1575	98.024																1575	39.961	57.377
	1577	54.385																			1576	97.621																1576	40.861	58.599
	1578	53.873																			1577	97.975																1577	39.916	57.438
	1579	54.817																			1578	97.812																1578	40.837	58.553
	1580	53.874																			1579	97.821																1579	40.191	57.796
	1581	55.237																			1580	97.764																1580	40.76	58.31
	1582	54.382																			1581	97.243																1581	40.477	58.257
	1583	55.121																			1582	97.725																1582	40.447	57.913
	1584	54.517																			1583	97.208																1583	40.715	58.599
	1585	54.702																			1584	97.879																1584	40.007	57.458
	1586	54.857																			1585	97.397																1585	40.826	58.66
	1587	54.269																			1586	97.569																1586	39.794	57.326
	1588	54.901																			1587	97.238																1587	40.647	58.47
	1589	53.786																			1588	97.143																1588	39.888	57.577
	1590	54.661																			1589	97.284																1589	40.559	58.274
	1591	53.588																			1590	97.032																1590	40.072	57.949
	1592	54.549																			1591	97.568																1591	40.318	57.965
	1593	53.963																			1592	97.209																1592	40.463	58.469
	1594	54.483																			1593	97.735																1593	40.137	57.722
	1595	54.435																			1594	97.136																1594	40.731	58.707
	1596	54.125																			1595	97.558																1595	39.922	57.511
	1597	54.827																			1596	97.129																1596	40.721	58.665
	1598	53.872																			1597	97.522																1597	39.931	57.622
	1599	54.731																			1598	97.504																1598	40.644	58.434
	1600	53.595																			1599	97.497																1599	39.932	57.774
	1601	54.419																			1600	97.819																1600	40.311	57.997
	1602	53.529																			1601	97.352																1601	40.295	58.3
	1603	54.161																			1602	97.868																1602	40.032	57.672
	1604	53.914																			1603	97.296																1603	40.515	58.528
	1605	53.87																			1604	97.749																1604	39.802	57.414
	1606	54.342																			1605	97.456																1605	40.619	58.636
	1607	53.739																			1606	97.45																1606	39.809	57.514
	1608	54.712																			1607	97.29																1607	40.635	58.554
	1609	53.655																			1608	97.399																1608	39.902	57.763
	1610	54.933																			1609	97.595																1609	40.332	58.127
	1611	53.981																			1610	97.296																1610	39.935	57.963
	1612	54.772																			1611	97.742																1611	39.981	57.719
	1613	54.197																			1612	97.255																1612	40.322	58.46
	1614	54.362																			1613	97.741																1613	39.832	57.496
	1615	54.519																			1614	97.29																1614	40.627	58.766
	1616	53.916																			1615	97.735																1615	39.897	57.656
	1617	54.586																			1616	97.346																1616	40.691	58.725
	1618	53.473																			1617	97.392																1617	40.095	57.995
	1619	54.517																			1618	97.57																1618	40.894	58.818
	1620	53.584																			1619	97.337																1619	40.473	58.512
	1621	54.459																			1620	97.653																1620	40.549	58.358
	1622	53.751																			1621	97.109																1621	40.706	58.895
	1623	54.171																			1622	97.504																1622	40.263	58.026
	1624	54.08																			1623	97.019																1623	40.791	59.093
	1625	53.619																			1624	97.804																1624	39.93	57.775
	1626	54.317																			1625	97.718																1625	40.723	58.853
	1627	53.442																			1626	97.999																1626	39.685	57.593
	1628	54.455																			1627	97.818																1627	40.488	58.48
	1629	53.461																			1628	97.711																1628	39.904	57.907
	1630	54.339																			1629	97.981																1629	40.291	58.152
	1631	53.608																			1630	97.27																1630	40.219	58.393
	1632	54.249																			1631	97.854																1631	40.022	57.828
	1633	53.972																			1632	97.43																1632	40.57	58.876
	1634	53.884																			1633	98.094																1633	39.956	57.81
	1635	54.416																			1634	97.866																1634	40.829	59.066
	1636	53.6																			1635	98.146																1635	39.937	57.892
	1637	54.574																			1636	97.735																1636	40.739	58.849
	1638	53.591																			1637	97.516																1637	39.912	57.972
	1639	54.829																			1638	97.686																1638	40.366	58.321
	1640	53.956																			1639	97.449																1639	40.198	58.393
	1641	54.795																			1640	97.877																1640	40.252	58.09
	1642	54.468																			1641	97.293																1641	40.58	58.896
	1643	54.587																			1642	97.844																1642	40.089	57.916
	1644	55.085																			1643	97.59																1643	40.915	59.112
	1645	54.317																			1644	98.041																1644	40.16	58.033
	1646	55.155																			1645	97.52																1645	41.038	59.156
	1647	54.209																			1646	97.569																1646	40.272	58.28
	1648	55.245																			1647	97.575																1647	40.992	59.012
	1649	54.068																			1648	97.253																1648	40.578	58.763
	1650	54.933																			1649	97.961																1649	40.948	58.821
	1651	54.154																			1650	97.717																1650	41.177	59.539
	1652	54.422																			1651	98.484																1651	40.681	58.582
	1653	54.27																			1652	98.097																1652	41.292	59.634
	1654	53.912																			1653	98.627																1653	40.422	58.403
	1655	54.696																			1654	98.134																1654	41.257	59.538
	1656	53.792																			1655	98.196																1655	40.345	58.482
	1657	54.871																			1656	97.663																1656	41.055	59.233
	1658	53.919																			1657	97.525																1657	40.598	58.883
	1659	54.924																			1658	97.56																1658	41.111	59.148
	1660	53.993																			1659	96.975																1659	40.948	59.401
	1661	54.619																			1660	97.392																1660	40.737	58.783
	1662	54.292																			1661	96.918																1661	41.187	59.627
	1663	54.168																			1662	97.519																1662	40.278	58.318
	1664	54.653																			1663	97.063																1663	41.093	59.465
	1665	53.844																			1664	97.356																1664	40.257	58.371
	1666	54.873																			1665	97.202																1665	41.106	59.378
	1667	53.785																			1666	97.312																1666	40.365	58.628
	1668	54.893																			1667	97.568																1667	40.844	58.926
	1669	53.916																			1668	97.277																1668	40.449	58.902
	1670	54.628																			1669	97.689																1669	40.451	58.549
	1671	54.187																			1670	97.216																1670	40.926	59.433
	1672	54.285																			1671	97.717																1671	40.266	58.319
	1673	54.556																			1672	97.213																1672	41.078	59.52
	1674	53.914																			1673	97.662																1673	40.239	58.364
	1675	54.928																			1674	97.481																1674	41.202	59.571
	1676	53.945																			1675	97.523																1675	40.309	58.567
	1677	55.117																			1676	97.662																1676	40.916	59.11
	1678	54.161																			1677	97.375																1677	40.483	58.939
	1679	54.947																			1678	97.7																1678	40.759	58.914
	1680	54.252																			1679	97.169																1679	40.905	59.455
	1681	54.357																			1680	97.636																1680	40.508	58.613
	1682	54.267																			1681	96.927																1681	41.243	59.816
	1683	53.705																			1682	97.381																1682	40.501	58.701
	1684	54.356																			1683	97.078																1683	41.301	59.755
	1685	53.288																			1684	97.367																1684	40.44	58.717
	1686	54.249																			1685	97.236																1685	41.139	59.445
	1687	53.301																			1686	97.192																1686	40.558	59.019
	1688	54.596																			1687	97.668																1687	40.848	59.123
	1689	53.987																			1688	97.382																1688	40.714	59.271
	1690	54.639																			1689	98.069																1689	40.505	58.677
	1691	54.522																			1690	97.466																1690	40.992	59.584
	1692	54.437																			1691	98.049																1691	40.24	58.452
	1693	55.039																			1692	97.671																1692	41.143	59.696
	1694	54.309																			1693	97.997																1693	40.276	58.551
	1695	55.405																			1694	97.745																1694	41.23	59.629
	1696	54.404																			1695	97.575																1695	40.602	59.038
	1697	55.382																			1696	97.543																1696	41.127	59.474
	1698	54.405																			1697	97.003																1697	40.943	59.474
	1699	55.07																			1698	97.32																1698	40.887	59.117
	1700	54.646																			1699	96.85																1699	41.175	59.805
	1701	54.582																			1700	97.273																1700	40.479	58.669
	1702	54.801																			1701	96.576																1701	41.219	59.809
	1703	53.916																			1702	97.109																1702	40.203	58.445
	1704	54.763																			1703	96.933																1703	40.959	59.385
	1705	53.787																			1704	97.246																1704	40.038	58.397
	1706	54.793																			1705	97.561																1705	40.676	59.022
	1707	53.682																			1706	97.404																1706	40.336	58.738
	1708	54.586																			1707	97.865																1707	40.435	58.606
	1709	53.916																			1708	97.305																1708	40.72	59.308
	1710	54.124																			1709	97.881																1709	40.224	58.367
	1711	54.352																			1710	97.321																1710	40.945	59.499
	1712	54.057																			1711	97.777																1711	40.097	58.257
	1713	54.87																			1712	97.255																1712	41.039	59.482
	1714	54.045																			1713	97.175																1713	40.153	58.464
	1715	55.215																			1714	97.025																1714	40.946	59.345
	1716	54.08																			1715	96.862																1715	40.407	58.835
	1717	54.973																			1716	97.541																1716	40.682	58.921
	1718	54.141																			1717	97.061																1717	40.731	59.311
	1719	54.721																			1718	97.276																1718	40.445	58.62
	1720	54.508																			1719	96.556																1719	40.991	59.6
	1721	54.339																			1720	97.129																1720	40.12	58.324
	1722	55.066																			1721	96.538																1721	41.008	59.56
	1723	54.228																			1722	96.572																1722	40.135	58.456
	1724	55.28																			1723	96.36																1723	40.939	59.467
	1725	54.133																			1724	96.367																1724	40.199	58.664
	1726	55.102																			1725	96.686																1725	40.721	59.118
	1727	54.251																			1726	96.423																1726	40.547	59.219
	1728	55.024																			1727	97.088																1727	40.419	58.72
	1729	54.657																			1728	96.806																1728	40.863	59.607
	1730	54.577																			1729	97.234																1729	40.277	58.577
	1731	54.719																			1730	96.814																1730	41.114	59.792
	1732	53.971																			1731	97.167																1731	40.238	58.682
	1733	54.824																			1732	96.63																1732	41.156	59.843
	1734	53.83																			1733	96.572																1733	40.422	58.979
	1735	54.926																			1734	96.63																1734	41.121	59.68
	1736	53.839																			1735	96.352																1735	40.574	59.259
	1737	54.616																			1736	96.762																1736	40.769	59.184
	1738	54.045																			1737	96.3																1737	40.936	59.775
	1739	54.232																			1738	96.811																1738	40.266	58.651
	1740	54.236																			1739	96.345																1739	41.005	59.806
	1741	53.895																			1740	96.833																1740	40.16	58.628
	1742	54.613																			1741	96.253																1741	41.019	59.803
	1743	53.697																			1742	96.58																1742	40.151	58.679
	1744	54.846																			1743	96.553																1743	40.901	59.542
	1745	53.824																			1744	96.366																1744	40.35	59.026
	1746	54.856																			1745	96.667																1745	40.52	59.018
	1747	53.986																			1746	96.172																1746	40.389	59.232
	1748	54.547																			1747	96.6																1747	40.046	58.498
	1749	54.36																			1748	96.141																1748	40.462	59.31
	1750	54.046																			1749	96.522																1749	39.479	57.917
	1751	54.817																			1750	95.979																1750	40.23	59.068
	1752	53.983																			1751	96.338																1751	39.481	57.971
	1753	54.978																			1752	96.158																1752	40.525	59.183
	1754	53.845																			1753	96.18																1753	40.023	58.659
	1755	54.812																			1754	96.387																1754	40.588	59.173
	1756	54.072																			1755	95.905																1755	40.627	59.476
	1757	54.811																			1756	96.365																1756	40.628	59.164
	1758	54.428																			1757	95.924																1757	41.279	60.246
	1759	54.587																			1758	96.704																1758	40.714	59.225
	1760	54.832																			1759	96.234																1759	41.546	60.534
	1761	53.959																			1760	96.694																1760	40.642	59.276
	1762	54.774																			1761	96.318																1761	41.461	60.322
	1763	53.621																			1762	96.544																1762	40.67	59.391
	1764	54.753																			1763	96.786																1763	41.186	59.89
	1765	53.738																			1764	96.286																1764	40.781	59.654
	1766	54.552																			1765	96.556																1765	40.826	59.426
	1767	53.96																			1766	95.682																1766	40.949	59.941
	1768	54.236																			1767	96.095																1767	40.441	58.949
	1769	54.458																			1768	95.719																1768	41.092	60.111
	1770	54.171																			1769	96.644																1769	40.167	58.736
	1771	55.161																			1770	96.201																1770	41.02	59.887
	1772	54.113																			1771	96.121																1771	40.118	58.781
	1773	55.162																			1772	95.885																1772	40.701	59.484
	1774	53.998																			1773	95.549																1773	40.159	59.006
	1775	54.97																			1774	95.801																1774	40.488	59.192
	1776	54.232																			1775	95.266																1775	40.643	59.694
	1777	54.749																			1776	95.793																1776	40.436	59.07
	1778	54.44																			1777	95.366																1777	41.023	60.173
	1779	54.215																			1778	95.764																1778	40.442	59.167
	1780	54.926																			1779	94.998																1779	41.24	60.333
	1781	54.114																			1780	95.423																1780	40.529	59.344
	1782	55.279																			1781	95.219																1781	41.325	60.283
	1783	54.191																			1782	95.162																1782	40.732	59.67
	1784	55.289																			1783	95.346																1783	41.235	60.064
	1785	54.42																			1784	94.774																1784	41.03	60.111
	1786	55.158																			1785	95.15																1785	41.019	59.679
	1787	54.946																			1786	94.721																1786	41.547	60.73
	1788	54.881																			1787	95.283																1787	40.947	59.645
	1789	55.219																			1788	94.798																1788	41.695	60.822
	1790	54.548																			1789	95.292																1789	40.71	59.526
	1791	55.38																			1790	95.003																1790	41.485	60.514
	1792	54.299																			1791	95.142																1791	40.641	59.586
	1793	55.479																			1792	95.392																1792	41.166	60.058
	1794	54.502																			1793	95.209																1793	40.86	59.96
	1795	55.3																			1794	95.562																1794	40.924	59.662
	1796	54.736																			1795	94.964																1795	41.132	60.336
	1797	55.085																			1796	95.607																1796	40.766	59.491
	1798	55.39																			1797	95.218																1797	41.499	60.661
	1799	54.882																			1798	96																1798	40.645	59.43
	1800	55.718																			1799	95.659																1799	41.462	60.507
	1801	54.782																			1800	95.96																1800	40.639	59.47
	1802	55.973																			1801	95.783																1801	41.294	60.225
	1803	54.733																			1802	95.357																1802	40.85	59.872
	1804	55.542																			1803	95.424																1803	41.097	59.877
	1805	54.784																			1804	94.762																1804	40.969	60.208
	1806	55.214																			1805	95.286																1805	40.593	59.401
	1807	54.916																			1806	94.934																1806	41.032	60.261
	1808	54.875																			1807	95.471																1807	40.434	59.235
	1809	55.8																			1808	94.963																1808	41.286	60.419
	1810	54.933																			1809	95.101																1809	40.412	59.244
	1811	55.952																			1810	94.789																1810	41.155	60.134
	1812	54.761																			1811	94.69																1811	40.466	59.452
	1813	55.769																			1812	94.938																1812	40.938	59.758
	1814	55.035																			1813	94.538																1813	40.667	59.852
	1815	55.51																			1814	94.929																1814	40.581	59.365
	1816	55.075																			1815	93.914																1815	40.895	60.083
	1817	54.859																			1816	94.402																1816	40.104	58.864
	1818	55.357																			1817	93.951																1817	40.947	60.151
	1819	54.669																			1818	94.592																1818	40.261	59.112
	1820	55.746																			1819	94.484																1819	41.211	60.288
	1821	54.719																			1820	94.686																1820	40.406	59.418
	1822	55.717																			1821	94.716																1821	41.163	60.096
	1823	54.614																			1822	94.475																1822	40.728	59.93
	1824	55.499																			1823	94.973																1823	40.776	59.685
	1825	54.965																			1824	94.31																1824	41.009	60.33
	1826	55.071																			1825	95																1825	40.538	59.424
	1827	55.262																			1826	94.321																1826	41.344	60.653
	1828	54.705																			1827	94.75																1827	40.673	59.614
	1829	55.567																			1828	94.246																1828	41.494	60.744
	1830	54.564																			1829	94.41																1829	40.817	59.903
	1831	55.735																			1830	94.446																1830	41.592	60.666
	1832	54.592																			1831	94.324																1831	40.951	60.224
	1833	55.462																			1832	94.847																1832	41.379	60.412
	1834	54.593																			1833	94.461																1833	41.258	60.667
	1835	54.874																			1834	94.912																1834	40.964	59.939
	1836	54.809																			1835	94.345																1835	41.645	61.041
	1837	54.241																			1836	94.746																1836	40.959	59.956
	1838	54.994																			1837	94.125																1837	41.683	61.012
	1839	54.123																			1838	94.402																1838	40.832	59.944
	1840	55.267																			1839	94.115																1839	41.67	60.869
	1841	54.217																			1840	94.05																1840	41.064	60.345
	1842	55.272																			1841	94.217																1841	41.353	60.51
	1843	54.394																			1842	93.762																1842	41.246	60.651
	1844	54.843																			1843	94.211																1843	41.048	60.095
	1845	54.536																			1844	93.766																1844	41.531	61.015
	1846	54.503																			1845	94.267																1845	40.714	59.74
	1847	54.994																			1846	93.85																1846	41.516	60.941
	1848	54.33																			1847	94.228																1847	40.633	59.754
	1849	55.307																			1848	94.091																1848	41.516	60.821
	1850	54.298																			1849	94.236																1849	40.763	60.104
	1851	55.402																			1850	94.304																1850	41.482	60.759
	1852	54.438																			1851	93.769																1851	41.154	60.628
	1853	55.191																			1852	94.171																1852	41.27	60.418
	1854	54.681																			1853	93.417																1853	41.437	61.049
	1855	54.869																			1854	93.879																1854	40.874	60.032
	1856	55.183																			1855	93.415																1855	41.545	61.099
	1857	54.766																			1856	94.018																1856	40.669	59.829
	1858	55.756																			1857	93.539																1857	41.428	60.804
	1859	54.804																			1858	93.972																1858	40.507	59.827
	1860	56.002																			1859	94.173																1859	41.149	60.521
	1861	54.919																			1860	93.841																1860	40.757	60.178
	1862	56.007																			1861	94.144																1861	41.119	60.352
	1863	55.384																			1862	93.583																1862	41.22	60.791
	1864	55.662																			1863	94.022																1863	40.936	60.089
	1865	55.682																			1864	93.386																1864	41.597	61.164
	1866	55.387																			1865	93.921																1865	40.887	60.079
	1867	56.062																			1866	93.277																1866	41.738	61.227
	1868	55.096																			1867	93.553																1867	40.919	60.279
	1869	55.946																			1868	93.283																1868	41.659	61.141
	1870	54.837																			1869	93.412																1869	41.051	60.5
	1871	55.77																			1870	93.688																1870	41.51	60.866
	1872	55.037																			1871	93.015																1871	41.304	60.955
	1873	55.671																			1872	93.398																1872	41.034	60.325
	1874	55.607																			1873	92.775																1873	41.457	61.21
	1875	55.529																			1874	93.416																1874	40.858	60.178
	1876	56.071																			1875	92.893																1875	41.852	61.48
	1877	55.255																			1876	93.472																1876	40.904	60.333
	1878	56.167																			1877	93.439																1877	41.864	61.527
	1879	55.165																			1878	93.522																1878	41.156	60.689
	1880	56.282																			1879	93.457																1879	41.656	61.105
	1881	55.229																			1880	93.363																1880	41.213	60.852
	1882	55.943																			1881	93.934																1881	41.272	60.585
	1883	55.426																			1882	93.305																1882	41.526	61.284
	1884	55.598																			1883	93.782																1883	40.929	60.226
	1885	55.881																			1884	93.19																1884	41.578	61.268
	1886	55.282																			1885	93.433																1885	40.726	60.113
	1887	56.09																			1886	92.821																1886	41.638	61.286
	1888	55.117																			1887	93.064																1887	40.819	60.243
	1889	56.174																			1888	92.834																1888	41.544	61.013
	1890	55.095																			1889	92.502																1889	41.156	60.704
	1891	56.012																			1890	92.788																1890	41.457	60.788
	1892	55.449																			1891	92.297																1891	41.501	61.207
	1893	55.805																			1892	92.945																1892	41.01	60.289
	1894	55.85																			1893	92.322																1893	41.724	61.425
	1895	55.441																			1894	92.897																1894	40.945	60.271
	1896	56.065																			1895	92.327																1895	41.808	61.518
	1897	54.871																			1896	92.789																1896	40.972	60.409
	1898	55.772																			1897	92.816																1897	41.753	61.297
	1899	54.437																			1898	92.805																1898	41.161	60.776
	1900	55.345																			1899	93.241																1899	41.516	60.996
	1901	54.478																			1900	92.808																1900	41.379	61.15
	1902	55.101																			1901	93.349																1901	41.185	60.573
	1903	55.189																			1902	92.677																1902	41.566	61.4
	1904	55.387																			1903	93.131																1903	40.799	60.252
	1905	56.078																			1904	92.454																1904	41.633	61.505
	1906	55.532																			1905	92.874																1905	40.799	60.311
	1907	56.565																			1906	92.49																1906	41.703	61.451
	1908	55.534																			1907	92.434																1907	40.962	60.637
	1909	56.611																			1908	92.615																1908	41.489	61.091
	1910	55.73																			1909	91.962																1909	41.164	61
	1911	56.455																			1910	92.294																1910	41.243	60.747
	1912	55.87																			1911	91.598																1911	41.627	61.51
	1913	55.933																			1912	92.082																1912	41.114	60.525
	1914	56.154																			1913	91.378																1913	41.891	61.789
	1915	55.575																			1914	91.778																1914	41.098	60.598
	1916	56.393																			1915	91.532																1915	41.847	61.613
	1917	55.39																			1916	91.784																1916	41.068	60.712
	1918	56.281																			1917	91.685																1917	41.764	61.482
	1919	55.299																			1918	91.362																1918	41.274	61.102
	1920	56.072																			1919	91.778																1919	41.424	61.03
	1921	55.441																			1920	91.225																1920	41.569	61.558
	1922	55.772																			1921	92.098																1921	41.296	60.832
	1923	55.824																			1922	91.461																1922	41.821	61.892
	1924	55.516																			1923	92.138																1923	41.114	60.714
	1925	56.208																			1924	91.683																1924	42.071	62.008
	1926	55.367																			1925	92.066																1925	41.286	61.005
	1927	56.491																			1926	91.884																1926	41.914	61.756
	1928	55.45																			1927	91.639																1927	41.142	61.039
	1929	56.431																			1928	91.821																1928	41.603	61.337
	1930	55.579																			1929	91.402																1929	41.472	61.556
	1931	56.204																			1930	92.014																1930	41.317	60.967
	1932	55.925																			1931	91.504																1931	41.714	61.891
	1933	55.787																			1932	92.414																1932	41.134	60.819
	1934	56.316																			1933	91.961																1933	41.936	62.014
	1935	55.503																			1934	92.46																1934	41.104	60.893
	1936	56.522																			1935	91.948																1935	41.888	61.859
	1937	55.399																			1936	91.83																1936	41.181	61.078
	1938	56.455																			1937	91.948																1937	41.728	61.541
	1939	55.361																			1938	91.31																1938	41.342	61.356
	1940	56.1																			1939	91.778																1939	41.355	61.038
	1941	55.729																			1940	91.049																1940	41.68	61.913
	1942	55.814																			1941	91.715																1941	41.21	60.961
	1943	56.199																			1942	91.218																1942	41.947	62.1
	1944	55.688																			1943	91.824																1943	41.137	60.94
	1945	56.447																			1944	91.438																1944	41.944	62.011
	1946	55.277																			1945	91.551																1945	41.17	61.072
	1947	56.324																			1946	91.45																1946	41.863	61.799
	1948	55.296																			1947	91.316																1947	41.459	61.499
	1949	56.206																			1948	91.959																1948	41.732	61.42
	1950	55.515																			1949	91.528																1949	41.534	61.712
	1951	55.914																			1950	92.276																1950	41.214	60.912
	1952	56.015																			1951	91.43																1951	41.819	61.953
	1953	55.663																			1952	91.825																1952	41.076	60.812
	1954	56.41																			1953	91.212																1953	41.872	61.936
	1955	55.408																			1954	91.692																1954	41.038	60.908
	1956	56.529																			1955	91.547																1955	41.762	61.716
	1957	55.418																			1956	91.472																1956	41.253	61.275
	1958	56.323																			1957	91.586																1957	41.577	61.425
	1959	55.438																			1958	91.039																1958	41.431	61.68
	1960	56.075																			1959	91.792																1959	41.316	61.157
	1961	55.84																			1960	91.062																1960	41.827	62.124
	1962	55.667																			1961	91.57																1961	41.118	60.999
	1963	56.165																			1962	90.964																1962	41.909	62.177
	1964	55.316																			1963	91.355																1963	41.049	61.007
	1965	56.479																			1964	91.258																1964	41.806	61.931
	1966	55.372																			1965	91.527																1965	40.988	61.074
	1967	56.504																			1966	91.82																1966	41.477	61.417
	1968	55.543																			1967	91.199																1967	41.088	61.344
	1969	56.307																			1968	91.522																1968	41.143	61.069
	1970	55.839																			1969	90.994																1969	41.432	61.753
	1971	56.053																			1970	91.746																1970	40.802	60.693
	1972	56.405																			1971	91.238																1971	41.58	61.929
	1973	55.768																			1972	91.863																1972	40.81	60.824
	1974	56.728																			1973	91.507																1973	41.684	61.953
	1975	55.621																			1974	91.758																1974	40.842	60.994
	1976	56.784																			1975	91.703																1975	41.593	61.71
	1977	55.629																			1976	91.112																1976	41.199	61.54
	1978	56.643																			1977	91.46																1977	41.434	61.506
	1979	56.021																			1978	90.857																1978	41.472	61.882
	1980	56.339																			1979	91.547																1979	41.035	61.022
	1981	56.379																			1980	90.932																1980	41.633	62.024
	1982	55.869																			1981	91.462																1981	40.854	60.871
	1983	56.616																			1982	90.962																1982	41.641	61.99
	1984	55.67																			1983	91.215																1983	40.761	60.899
	1985	56.721																			1984	91.128																1984	41.512	61.708
	1986	55.55																			1985	91.029																1985	40.755	61.115
	1987	56.509																			1986	91.22																1986	41.205	61.387
	1988	55.815																			1987	90.638																1987	41.268	61.73
	1989	56.301																			1988	91.326																1988	41.174	61.281
	1990	56.135																			1989	90.802																1989	41.748	62.308
	1991	56.025																			1990	91.34																1990	41.067	61.226
	1992	56.529																			1991	90.726																1991	41.83	62.344
	1993	55.783																			1992	91.136																1992	40.989	61.208
	1994	56.852																			1993	90.912																1993	41.858	62.225
	1995	55.765																			1994	91.112																1994	41.116	61.551
	1996	56.867																			1995	91.473																1995	41.611	61.961
	1997	55.868																			1996	90.967																1996	41.413	61.973
	1998	56.618																			1997	91.447																1997	41.396	61.686
	1999	56.246																			1998	90.781																1998	41.712	62.437
[truncated: 7,604 more rows]

## Sheet: Supplementary figure 4
Retarding Gel electrophoresis
																									DNA origami carrier functionalised with aptamer 2 incubated with different CRP concentrations
	DNA origami carrier functionalised with aptamer 1 incubated with different CRP concentrations
				Original image with labels									cropped image with labels
																																				Original image with labels									cropped image with labels
																									lane 1	10 kb ladder
	lane 1	10 kb ladder																							lane 2	DNA origami frame without any aptamer
	lane 2	DNA origami frame without any aptamer																							lane 3	Carrier containing a non specific aptamer incubated with CRP labelled as nsapt+CRP
	lane 3	Carrier containing a non specific aptamer incubated with CRP labelled as Carrier_NsApt+CRP																							lane 4	carrier incubated with 6nM CRP labelled as 1:1
	lane 4	carrier incubated with 9nM CRP labelled as 1:1																							lane 5	carrier incubated with 12.5nM CRP labelled as 1:2
	lane 5	carrier incubated with 18nM CRP labelled as 1:2																							lane 6	carrier incubated with 25nM CRP labelled as 1:3
	lane 6	carrier incubated with 27nM CRP labelled as 1:3																							lane 7	carrier incubated with 37nM CRP labelled as 1:4
	lane 7	carrier incubated with 36nM CRP labelled as 1:4																							lane 8	DNA origami frame without any aptamer
	lane 8	DNA origami frame without any aptamer

## Sheet: Supplementary figure 6a
scatter plot
Unoccupied Carrier								carrier incubated with 90nM CRP
	Dwelltime(ms)	PkMaxBurst	ndp	ndp	np	np
	0.33	0.07709	0.17	0.08753	0.53	0.05841		Refer excel sheet "Figure 3"
	0.36	0.06409	0.15	0.08838	0.5	0.06529
	0.34	0.0601	0.18	0.06755	0.54	0.05704
	0.32	0.0773	0.16	0.06494	0.52	0.06438
	0.39	0.07026	0.17	0.06466	0.48	0.06755
	0.28	0.0622	0.17	0.06601	0.42	0.05923
	0.37	0.07592			0.41	0.06599
	0.28	0.06574
	0.35	0.07006
	0.27	0.06855
	0.33	0.07433
	0.27	0.07661
	0.27	0.07618
	0.28	0.06612
	0.29	0.07869
	0.24	0.06535
	0.32	0.07639
	0.3	0.06109
	0.32	0.05938
	0.28	0.06068
	0.32	0.05923
	0.31	0.06599
	0.25	0.06672
	0.35	0.07803
	0.26	0.06734
	0.28	0.07481
	0.28	0.05703
	0.33	0.06299
	0.29	0.06011
	0.39	0.06686
	0.34	0.06116
	0.33	0.07485
	0.33	0.07054
	0.3	0.06116
	0.32	0.07098
	0.34	0.0678
	0.36	0.05722
	0.4	0.06526
	0.34	0.06692
	0.31	0.06218
	0.31	0.06473
	0.38	0.06318
	0.36	0.06842
	0.33	0.05961
	0.31	0.06746
	0.39	0.06221
	0.34	0.06182
	0.34	0.06566
	0.25	0.06569
	0.27	0.07051
	0.27	0.07431
	0.4	0.0752
	0.32	0.06584
	0.29	0.06869
	0.35	0.07295
	0.25	0.06529
	0.36	0.07321
	0.3	0.05732
	0.34	0.07646
	0.32	0.07581
	0.29	0.06283
	0.32	0.07721
	0.24	0.07725
	0.3	0.07063
	0.34	0.07351
	0.34	0.06491
	0.33	0.07497
	0.25	0.06775
	0.34	0.07777
	0.3	0.06627
	0.29	0.06548
	0.34	0.06587
	0.28	0.06137
	0.34	0.05609
	0.25	0.0647
	0.34	0.05948
	0.26	0.07736
	0.24	0.06497
	0.25	0.07315
	0.32	0.06387
	0.34	0.05333
	0.34	0.05572
	0.29	0.06909
	0.34	0.06415
	0.27	0.0646
	0.4	0.06259
	0.33	0.05484
	0.31	0.0612
	0.4	0.07419
	0.34	0.06599
	0.33	0.06214
	0.34	0.06137
	0.31	0.07405
	0.26	0.06484
	0.35	0.06426
	0.29	0.08343
	0.34	0.07936
	0.35	0.08175
	0.35	0.06199
	0.34	0.0746
	0.27	0.06222
	0.24	0.07744
	0.27	0.06092
	0.28	0.05786
	0.28	0.0749
	0.29	0.06491
	0.35	0.06239
	0.33	0.05988
	0.33	0.06305
	0.31	0.07165
	0.4	0.06127
	0.28	0.06755
	0.26	0.06494
	0.34	0.07329
	0.28	0.04937
	0.34	0.07158
	0.25	0.05959
	0.27	0.06466
	0.27	0.06601
	0.37	0.07357
	0.25	0.06093
	0.33	0.06915
	0.33	0.05202
	0.29	0.05545
	0.36	0.06041
	0.33	0.04909
	0.26	0.07762
	0.35	0.05903
	0.31	0.06316
	0.4	0.06114
	0.33	0.06804
	0.34	0.06343
	0.33	0.06204
	0.36	0.06595
	0.34	0.07847
	0.39	0.06141
	0.25	0.06142
	0.26	0.06329

## Sheet: Supplementary figure 6b
Scatter plot for carriers in the presence of 10mM CaCl2
	Dwell time (ms)	Peak amplitude (nA)
	0.72	0.149
	0.46	0.061
	1.2	0.073
	0.5	0.051
	0.28	0.049
	0.56	0.055
	0.6	0.074
	0.71	0.081

[truncated: 11 more sheets: Supplementary figure 6c, Supplementary figure 7b, Supplementary figure 8, Supplementary figure 7c,9,13b, Supplementary figure 10, Supplementary figure 11, Supplementary figure 11a,b,c, Supplementay figure 11d and 14, Supplementary figure 12, Supplementary figure 13a, Supplementary figure 13c]
